# Supplementary material for: Investigations of immunogenic, allergenic and adjuvant properties of Cry1Ab protein after intragastric exposure in a food allergy model in mice
Source: BMC Immunol. 2016 May 4;17:10. doi: 10.1186/s12865-016-0148-x (PMC4855866; doi:10.1186/s12865-016-0148-x)
Supplement: Additional file 1: — The Excel datafile “FOTS 4534_all datasets” includes all datasets supporting the conclusions of this article: Clinical endpoints, serum MCPT-1, serum total IgE, serum lupin-specific IgG1, splenocyte IL-2, IL-5, IL-10, IL-13 and IFNγ, serum Cry1Ab-specific IgE, IgG1 and IgG2a, and gene expression of TNFα, Hsp70 and IL-6 in the small intestine. (XLSX 124 kb) [file 12865_2016_148_MOESM1_ESM.xlsx]

## Sheet: Clinical enpoints
Clinical enpoints day 35
Mouse ID	Rectal temp 0 min after challenge	Rectal temp 15 min after challenge	Rectal temp 30 min after challenge	Score		Groups	Treatments
A1	37.6	36.6	38.6	0		A	Lupex
A10	36	37.3	38.3	0		B	Lupex + CT
A11	38.1	38.7	38.9	0		C	Lupex + CT + trypCry1Ab
A12	36.8	38.2	38.4	0		D	Lupex + trypCry1Ab
A13	37.6	37.9	38.3	0
A2	37.1	37.5	38.6	0
A3	38.2	38.8	38.8	0
A4	36.8	38.3	38.6	0
A5	38.6	37.8	38.9	0
A6	37.1	36.2	38.4	0
A7	37.6	36.4	38.5	0
A8	38.3	36.7	38.4	0
A9	37.6	38.4	38.7	0
B1	37.5	35.2	34.2	4
B10	38.1	34.3	32.2	4
B11	38.3	38.9	38.8	2
B12	38.5	35.3	34.1	4
B13	38.4	34.4	na	4
B2	37.8	36	na	4
B3	37.9	33	na	4
B4	38.5	36.7	na	4
B5	36	38.1	38.3	0
B6	37.5	35.5	na	4
B7	37.5	37.5	37.3	2
B8	37.6	36.4	34.6	3
B9	37.4	34.4	na	4
C1	39.1	37.1	34.8	4
C10	37.7	34.6	na	4
C11	37.6	36.8	32.2	3
C12	37.7	33.6	na	4
C13	37.5	35.2	na	4
C2	37.4	36.6	34.5	4
C3	38.7	37.6	na	4
C4	37.5	36.8	na	4
C5	38	35.3	na	4
C6	37.2	35.5	34.5	3
C7	37.5	37.7	37.8	1
C8	36.9	36.3	34.1	3
C9	37.3	32.5	na	4
D1	38.2	37.4	38	1
D10	37.7	38	38.2	0
D11	37.3	37.6	38.3	2
D12	38.5	36.6	38.9	0
D13	36.6	37.9	37.7	0
D2	38.5	38.6	38.6	0
D3	38.4	38.2	38.2	1
D4	38.6	37.4	37.8	1
D5	38	38	38.2	0
D6	38.4	37.1	38.1	1
D7	37.2	38.2	38.8	0
D8	37.1	37.6	37.6	1
D9	37.1	37.3	38.1	0

## Sheet: MCPT-1
Serum MCPT-1
Mouse ID	Treatment	Day	Mean serum MCPT-1 pg/mL		Groups	Treatments
A1 0	A	0	1908.12		A	Lupex
A2 0	A	0	3316.85		B	Lupex + CT
A3 0	A	0	117.19		C	Lupex + CT + trypCry1Ab
A4 0	A	0	3065.94		D	Lupex + trypCry1Ab
A5 0	A	0	3039.63		E	HBSS
A6 0	A	0	1599.23		F	trypCry1Ab
A7 0	A	0	1976.59		G	trypCry1Ab + CT
A8 0	A	0	2680.62
A9 0	A	0	3851.36			Lower detection limit	117.19
A10 0	A	0	3262.15			Higher detection limit	15000
A11 0	A	0	7190.39
A12 0	A	0	2782.99
A13 0	A	0	117.19
B1 0	B	0	1986.43
B2 0	B	0	775.696
B3 0	B	0	117.19
B4 0	B	0	4870.96
B5 0	B	0	2385.15
B6 0	B	0	1754.41
B7 0	B	0	2408.61
B8 0	B	0	4537.96
B9 0	B	0	2231.43
B10 0	B	0	2579.02
B11 0	B	0	811.776
B12 0	B	0	117.19
B13 0	B	0	117.19
C1 0	C	0	2410.14
C2 0	C	0	1861.69
C3 0	C	0	2642.72
C4 0	C	0	117.19
C5 0	C	0	1652.03
C6 0	C	0	2618.92
C7 0	C	0	585.611
C9 0	C	0	4344.86
C10 0	C	0	2648.44
C11 0	C	0	1334.85
C12 0	C	0	3026.26
C13 0	C	0	355.832
D1 0	D	0	638.509
D2 0	D	0	117.19
D3 0	D	0	638.509
D4 0	D	0	117.19
D5 0	D	0	10794.2
D6 0	D	0	1801.36
D7 0	D	0	3244.95
D8 0	D	0	2681.92
D9 0	D	0	4541.86
D10 0	D	0	6394.12
D11 0	D	0	1406.08
D12 0	D	0	117.19
D13 0	D	0	9511.38
E1 0	E	0	1413.76
E2 0	E	0	1122.01
E3 0	E	0	2094.16
E4 0	E	0	1320.37
E5 0	E	0	1572.15
E6 0	E	0	2494.5
E7 0	E	0	2180.13
E8 0	E	0	15000
E9 0	E	0	761.805
E10 0	E	0	117.19
E11 0	E	0	1231.29
F1 0	F	0	1413.76
F2 0	F	0	1223.77
F3 0	F	0	2844.25
F4 0	F	0	1195.33
F5 0	F	0	1621.93
F6 0	F	0	1569.86
F7 0	F	0	2708.3
F8 0	F	0	3535.92
F9 0	F	0	1693.66
F10 0	F	0	1080.81
F11 0	F	0	832.256
G2 0	G	0	117.19
G4 0	G	0	4794.39
G5 0	G	0	1951.03
G7 0	G	0	13943
G8 0	G	0	1353.5
G10 0	G	0	1833.64
G11 0	G	0	3751.95
G1 0	G	0	1223.77
G3 0	G	0	1290.35
G6 0	G	0	2632.41
G9 0	G	0	3730.93
A1 35	A	35	3488.47
A2 35	A	35	2878.42
A3 35	A	35	480.924
A4 35	A	35	117.19
A5 35	A	35	6329.52
A6 35	A	35	3860.82
A7 35	A	35	1779.1
A8 35	A	35	3165.43
A9 35	A	35	2800.33
A10 35	A	35	2885.11
A11 35	A	35	15000
A12 35	A	35	117.19
A13 35	A	35	1118.39
B5 35	B	35	15000
B7 35	B	35	15000
B10 35	B	35	117.19
B11 35	B	35	10064.8
C6 35	C	35	15000
C7 35	C	35	15000
C12 35	C	35	117.19
D1 35	D	35	14887.5
D2 35	D	35	6674.52
D3 35	D	35	4859.56
D4 35	D	35	117.19
D5 35	D	35	15000
D6 35	D	35	3333.53
D7 35	D	35	2666.01
D8 35	D	35	2266.81
D9 35	D	35	14684.1
D10 35	D	35	15000
D11 35	D	35	15000
D12 35	D	35	15000
E1 35	E	35	3318.41
E2 35	E	35	1223.77
E3 35	E	35	2982.48
E4 35	E	35	2342.35
E5 35	E	35	307.075
E6 35	E	35	1779.19
E7 35	E	35	2733.97
E8 35	E	35	13419
E9 35	E	35	117.19
E10 35	E	35	117.19
E11 35	E	35	117.19
F1 35	F	35	6241.6
F2 35	F	35	5108.49
F3 35	F	35	1969.57
F4 35	F	35	2640.23
F5 35	F	35	9981.35
F6 35	F	35	1666.24
F7 35	F	35	2251.07
F8 35	F	35	488.515
F9 35	F	35	3105.19
F10 35	F	35	5757.72
F11 35	F	35	117.19
G1 35	G	35	2238.87
G2 35	G	35	117.19
G3 35	G	35	117.19
G4 35	G	35	903.802
G5 35	G	35	4112.76
G6 35	G	35	2750.45
G7 35	G	35	3095.24
G8 35	G	35	1504.51
G9 35	G	35	117.19
G10 35	G	35	5643.61
G11 35	G	35	2509.34

## Sheet: Total IgE
Serum total IgE
Mouse ID	Treatment	Day	Mean serum total IgE ng/mL		Groups	Treatments
A1 0	A	0	1814.49		A	Lupex
A2 0	A	0	1616.22		B	Lupex + CT
A3 0	A	0	1212.91		C	Lupex + CT + trypCry1Ab
A4 0	A	0	1932.15		D	Lupex + trypCry1Ab
A5 0	A	0	3091.84		E	HBSS
A6 0	A	0	1373.27		F	trypCry1Ab
A7 0	A	0	915.48		G	trypCry1Ab + CT
A8 0	A	0	935.785
A9 0	A	0	3773.72			Lower detection limit	195.315
A10 0	A	0	1428.07			Higher detection limit	12500
A11 0	A	0	383.367
A12 0	A	0	1517.69
A13 0	A	0	1005.98
B1 0	B	0	3020.8
B2 0	B	0	2334.83
B3 0	B	0	2366.07
B4 0	B	0	1692.1
B5 0	B	0	2428.75
B6 0	B	0	980.931
B7 0	B	0	982.567
B8 0	B	0	836.757
B9 0	B	0	1196.89
B11 0	B	0	2274.55
B12 0	B	0	1448.22
B13 0	B	0	936.127
C2 0	C	0	3709.9
C4 0	C	0	1224.36
C5 0	C	0	1490.67
C8 0	C	0	1683.66
C12 0	C	0	2580.83
C13 0	C	0	1981.25
D7 0	D	0	2048.91
D8 0	D	0	728.806
D9 0	D	0	3870.47
D10 0	D	0	1978.93
D11 0	D	0	1307.09
E1 0	E	0	1110.01
E2 0	E	0	2396.31
E4 0	E	0	1014.15
E5 0	E	0	1619.88
E6 0	E	0	1628.13
E9 0	E	0	1059.5
F1 0	F	0	477.587
F2 0	F	0	1820.27
F4 0	F	0	2587.61
F5 0	F	0	1675.13
F7 0	F	0	1658.64
F8 0	F	0	10834.7
F11 0	F	0	2336.57
G2 0	G	0	768.349
G6 0	G	0	1055.7
G8 0	G	0	2050.95
G9 0	G	0	1563.38
G10 0	G	0	3891.95
G11 0	G	0	742.817
G1 0	G	0	1218.64
G3 0	G	0	2964.02
G4 0	G	0	1298.34
G5 0	G	0	1294.6
A1 34	A	34	2156.59
A2 34	A	34	4671.97
A3 34	A	34	2774.13
A4 34	A	34	5973.48
A5 34	A	34	8612.29
A6 34	A	34	2864.3
A7 34	A	34	2068.88
A8 34	A	34	1819.8
A9 34	A	34	12500
A10 34	A	34	4249.18
A11 34	A	34	610.876
A12 34	A	34	208.26
A13 34	A	34	2961.62
B1 34	B	34	9658.4
B2 34	B	34	10055.4
B3 34	B	34	12500
B4 34	B	34	6116.39
B5 34	B	34	4428.96
B6 34	B	34	11211.4
B7 34	B	34	5098.69
B8 34	B	34	2610.75
B9 34	B	34	8403.03
B10 34	B	34	9731.26
B11 34	B	34	5294.68
B12 34	B	34	9794.56
B13 34	B	34	5187.56
C1 34	C	34	4600.94
C2 34	C	34	12359.6
C3 34	C	34	4029.95
C4 34	C	34	9745.62
C5 34	C	34	12500
C6 34	C	34	8184.09
C7 34	C	34	3500.19
C8 34	C	34	6103.82
C9 3	C	34	10638.3
C10 34	C	34	11941
C11 34	C	34	5851.34
C12 34	C	34	5830.34
C13 34	C	34	7563.02
D1 34	D	34	5082.21
D2 34	D	34	2671.86
D3 34	D	34	3317.98
D4 34	D	34	2535.03
D5 34	D	34	3784.76
D6 34	D	34	8030.8
D7 34	D	34	2772.78
D8 34	D	34	4962.11
D9 34	D	34	4087.27
D10 34	D	34	3529.97
D11 34	D	34	4855.96
D12 34	D	34	3995.84
D13 34	D	34	2452.56
E1 34	E	34	8992.13
E2 34	E	34	8709.04
E3 34	E	34	5020.87
E4 34	E	34	11189.6
E5 34	E	34	2061.27
E6 34	E	34	3112.06
E7 34	E	34	497.006
E8 34	E	34	1851.33
E9 34	E	34	1049.48
E10 34	E	34	4007.27
E11 34	E	34	1630.99
F1 34	F	34	1276.63
F2 34	F	34	9364.82
F3 34	F	34	7937.83
F4 34	F	34	8716.81
F5 34	F	34	7551.91
F6 34	F	34	2260.26
F7 34	F	34	3365.95
F8 34	F	34	12500
F9 34	F	34	6807.38
F10 34	F	34	6920.66
F11 34	F	34	5574.93
G2 34	G	34	195.315
G3 34	G	34	2234.19
G4 34	G	34	3116.89
G5 34	G	34	5804.23
G7 34	G	34	4899.05
G10 34	G	34	5668.99
G11 34	G	34	3166.92
G8 34	G	34	3212.39
G1 34	G	34	12500
G6 34	G	34	2216.77
G9 34	G	34	2590.36

## Sheet: Lupin IgG1
Serum Lupin specific IgG1
Mouse ID	Treatment	Day	Mean AU/mL		Groups	Treatments
A1 0	A	0	10		A	Lupex
A2 0	A	0	10		B	Lupex + CT
A3 0	A	0	10		C	Lupex + CT + trypCry1Ab
A4 0	A	0	10		D	Lupex + trypCry1Ab
A5 0	A	0	10		E	HBSS
A6 0	A	0	10		F	trypCry1Ab
A7 0	A	0	10		G	trypCry1Ab + CT
A8 0	A	0	10
A9 0	A	0	10			Lower detection limit		10
A10 0	A	0	10
A11 0	A	0	10
A12 0	A	0	10
A13 0	A	0	10
B1 0	B	0	10
B2 0	B	0	10
B3 0	B	0	10
B4 0	B	0	10
B5 0	B	0	10
B6 0	B	0	10
B7 0	B	0	10
B8 0	B	0	10
B9 0	B	0	10
B10 0	B	0	10
B11 0	B	0	10
B12 0	B	0	10
B13 0	B	0	10
C1 0	C	0	10
C2 0	C	0	13.47
C4 0	C	0	10
C5 0	C	0	10
C6 0	C	0	10
C7 0	C	0	10
C10 0	C	0	10
C12 0	C	0	10
C13 0	C	0	10
D1 0	D	0	10
D2 0	D	0	10
D4 0	D	0	10
D7 0	D	0	10
D8 0	D	0	10
D9 0	D	0	10
D10 0	D	0	10
D11 0	D	0	10
D12 0	D	0	10
D13 0	D	0	10
G2 0	G	0	10
G3 0	G	0	10
G5 0	G	0	10
G6 0	G	0	10
G8 0	G	0	10
G9 0	G	0	10
G11 0	G	0	10
G1 0	G	0	10
G4 0	G	0	10
G7 0	G	0	10
G10 0	G	0	10
A1 34	A	34	10
A2 34	A	34	14.9
A3 34	A	34	10
A4 34	A	34	10
A5 34	A	34	80.982
A6 34	A	34	10
A7 34	A	34	10
A8 34	A	34	10
A9 34	A	34	10
A10 34	A	34	10
A11 34	A	34	34.578
A12 34	A	34	10
A13 34	A	34	10
B1 34	B	34	2290.22
B2 34	B	34	2001.54
B3 34	B	34	5697.81
B4 34	B	34	5638.2
B5 34	B	34	201.725
B6 34	B	34	8953.38
B7 34	B	34	221.279
B8 34	B	34	906.537
B9 34	B	34	8971.6
B10 34	B	34	2494.89
B11 34	B	34	267.769
B12 34	B	34	1277.01
B13 34	B	34	1062.44
C1 34	C	34	2727.91
C2 34	C	34	3156.29
C3 34	C	34	1391.81
C4 34	C	34	1569.05
C5 34	C	34	1419.48
C6 34	C	34	1591.72
C7 34	C	34	473.844
C8 34	C	34	1837.39
C9 34	C	34	1446.72
C10 34	C	34	4246.23
C11 34	C	34	3789.69
C12 34	C	34	5617.9
C13 34	C	34	2158.76
D1 34	D	34	10
D2 34	D	34	15.765
D3 34	D	34	10
D4 34	D	34	10
D5 34	D	34	10
D6 34	D	34	32.733
D7 34	D	34	10
D8 34	D	34	10
D9 34	D	34	10
D13 34	D	34	10
D10 34	D	34	10
D11 34	D	34	10
D12 34	D	34	15.812
G1 34	G	34	10
G2 34	G	34	10
G3 34	G	34	10
G4 34	G	34	10
G5 34	G	34	10
G6 34	G	34	10
G7 34	G	34	10
G8 34	G	34	10
G9 34	G	34	10
G11 34	G	34	10
G10 34	G	34	10

## Sheet: Spleenocyte IL-2
Splenocyte IL-2
Sample Name	Results File	Stimulation	Group	MFI	Spleenocyte IL-2 Final CC	Unit		Groups	Treatments
Test002	CBA moaz milt 101213 stativ 1_a1 a 1.fcs	conA	a	1369.99	429.256	pg/mL		A	Lupex
Test003	CBA moaz milt 101213 stativ 1_a2 a 1.fcs	conA	a	1893.84	647.1	pg/mL		B	Lupex + CT
Test004	CBA moaz milt 101213 stativ 1_a3 a 1.fcs	conA	a	1498.93	479.417	pg/mL		C	Lupex + CT + trypCry1Ab
Test005	CBA moaz milt 101213 stativ 1_a4 a 1.fcs	conA	a	777.365	224.901	pg/mL		D	Lupex + trypCry1Ab
Test051	CBA moaz milt 101213 stativ 2_a5 a 2.fcs	conA	a	1762.36	588.839	pg/mL		E	HBSS
Test052	CBA moaz milt 101213 stativ 2_a6 a 2.fcs	conA	a	2090.8	739.138	pg/mL		F	trypCry1Ab
Test053	CBA moaz milt 101213 stativ 2_a7 a 2.fcs	conA	a	1321.58	410.976	pg/mL		G	trypCry1Ab + CT
Test054	CBA moaz milt 101213 stativ 2_a8 a 2.fcs	conA	a	873.788	255.412	pg/mL
Test115	CBA moaz milt 101213 stativ 4_a9 a 4.fcs	conA	a	66.7143	21.8833	pg/mL
Test116	CBA moaz milt 101213 stativ 4_a10 a 4.fcs	conA	a	90.5798	28.96	pg/mL
Test117	CBA moaz milt 101213 stativ 4_a11 a 4.fcs	conA	a	26.896	8.95498	pg/mL
Test118	CBA moaz milt 101213 stativ 4_a12 a 4.fcs	conA	a	73.6525	23.9728	pg/mL
Test119	CBA moaz milt 101213 stativ 4_a13 a 4.fcs	conA	a	248.045	72.5208	pg/mL
Test006	CBA moaz milt 101213 stativ 1_b1 a 1.fcs	conA	b	850.526	247.96	pg/mL
Test007	CBA moaz milt 101213 stativ 1_b2 a 1.fcs	conA	b	1433.01	453.502	pg/mL
Test008	CBA moaz milt 101213 stativ 1_b3 a 1.fcs	conA	b	1074.61	322.252	pg/mL
Test009	CBA moaz milt 101213 stativ 1_b4 a 1.fcs	conA	b	1104	332.424	pg/mL
Test055	CBA moaz milt 101213 stativ 2_b5 a 2.fcs	conA	b	679.253	194.847	pg/mL
Test056	CBA moaz milt 101213 stativ 2_b6 a 2.fcs	conA	b	729.93	210.249	pg/mL
Test057	CBA moaz milt 101213 stativ 2_b7 a 2.fcs	conA	b	1154.78	350.241	pg/mL
Test058	CBA moaz milt 101213 stativ 2_b8 a 2.fcs	conA	b	1810.56	609.908	pg/mL
Test120	CBA moaz milt 101213 stativ 4_b9 a 4.fcs	conA	b	248.045	72.5208	pg/mL
Test121	CBA moaz milt 101213 stativ 4_b10 a 4.fcs	conA	b	237.137	69.5558	pg/mL
Test122	CBA moaz milt 101213 stativ 4_b11 a 4.fcs	conA	b	170.008	51.2491	pg/mL
Test123	CBA moaz milt 101213 stativ 4_b12 a 4.fcs	conA	b	228.757	67.2776	pg/mL
Test124	CBA moaz milt 101213 stativ 4_b13 a 4.fcs	conA	b	228.757	67.2776	pg/mL
Test010	CBA moaz milt 101213 stativ 1_c1 a 1.fcs	conA	c	982.172	290.917	pg/mL
Test011	CBA moaz milt 101213 stativ 1_c2 a 1.fcs	conA	c	1186.37	361.479	pg/mL
Test012	CBA moaz milt 101213 stativ 1_c3 a 1.fcs	conA	c	1207.9	369.211	pg/mL
Test013	CBA moaz milt 101213 stativ 1_c4 a 1.fcs	conA	c	1104	332.424	pg/mL
Test059	CBA moaz milt 101213 stativ 2_c5 a 2.fcs	conA	c	1860.08	631.901	pg/mL
Test060	CBA moaz milt 101213 stativ 2_c6 a 2.fcs	conA	c	1445.96	458.547	pg/mL
Test061	CBA moaz milt 101213 stativ 2_c7 a 2.fcs	conA	c	1197.09	365.321	pg/mL
Test062	CBA moaz milt 101213 stativ 2_c8 a 2.fcs	conA	c	1472.21	468.842	pg/mL
Test125	CBA moaz milt 101213 stativ 4_c9 a 4.fcs	conA	c	273.842	79.5361	pg/mL
Test126	CBA moaz milt 101213 stativ 4_c10 a 4.fcs	conA	c	60.4296	19.9618	pg/mL
Test127	CBA moaz milt 101213 stativ 4_c11 a 4.fcs	conA	c	147.221	44.9684	pg/mL
Test128	CBA moaz milt 101213 stativ 4_c12 a 4.fcs	conA	c	189.384	56.5536	pg/mL
Test129	CBA moaz milt 101213 stativ 4_c13 a 4.fcs	conA	c	257.132	74.991	pg/mL
Test014	CBA moaz milt 101213 stativ 1_d1 a 1.fcs	conA	d	604.296	172.524	pg/mL
Test015	CBA moaz milt 101213 stativ 1_d2 a 1.fcs	conA	d	1186.37	361.479	pg/mL
Test016	CBA moaz milt 101213 stativ 1_d3 a 1.fcs	conA	d	1394.86	438.763	pg/mL
Test017	CBA moaz milt 101213 stativ 1_d4 a 1.fcs	conA	d	1407.46	443.611	pg/mL
Test063	CBA moaz milt 101213 stativ 2_d5 a 2.fcs	conA	d	1027.35	306.109	pg/mL
Test064	CBA moaz milt 101213 stativ 2_d6 a 2.fcs	conA	d	710.497	204.313	pg/mL
Test065	CBA moaz milt 101213 stativ 2_d7 a 2.fcs	conA	d	873.788	255.412	pg/mL
Test066	CBA moaz milt 101213 stativ 2_d8 a 2.fcs	conA	d	1715.44	568.648	pg/mL
Test130	CBA moaz milt 101213 stativ 4_d9 a 4.fcs	conA	d	63.2093	20.8154	pg/mL
Test131	CBA moaz milt 101213 stativ 4_d10 a 4.fcs	conA	d	143.301	43.8818	pg/mL
Test132	CBA moaz milt 101213 stativ 4_d11 a 4.fcs	conA	d	74.9894	24.3721	pg/mL
Test133	CBA moaz milt 101213 stativ 4_d12 a 4.fcs	conA	d	31.059	10.424	pg/mL
Test134	CBA moaz milt 101213 stativ 4_d13 a 4.fcs	conA	d	130.975	40.449	pg/mL
Test018	CBA moaz milt 101213 stativ 1_e1 a 1.fcs	conA	e	1420.18	448.523	pg/mL
Test019	CBA moaz milt 101213 stativ 1_e2 a 1.fcs	conA	e	1746.58	582.013	pg/mL
Test020	CBA moaz milt 101213 stativ 1_e3 a 1.fcs	conA	e	1567.88	507.141	pg/mL
Test067	CBA moaz milt 101213 stativ 2_e9 a 2.fcs	conA	e	1274.88	393.623	pg/mL
Test068	CBA moaz milt 101213 stativ 2_e10 a 2.fcs	conA	e	1165.22	353.94	pg/mL
Test069	CBA moaz milt 101213 stativ 2_e11 a 2.fcs	conA	e	1113.97	335.899	pg/mL
Test073	CBA moaz milt 101213 stativ 2_e8 a 2.fcs	conA	e	1810.56	609.908	pg/mL
Test157	CBA moaz milt 101213 stativ 5_e9 a 5.fcs	conA	e	104.6	33.0002	pg/mL
Test158	CBA moaz milt 101213 stativ 5_e10 a 5.fcs	conA	e	77.0404	24.9826	pg/mL
Test159	CBA moaz milt 101213 stativ 5_e11 a 5.fcs	conA	e	93.0572	29.6791	pg/mL
Test021	CBA moaz milt 101213 stativ 1_f1 a 1.fcs	conA	f	1165.22	353.94	pg/mL
Test022	CBA moaz milt 101213 stativ 1_f2 a 1.fcs	conA	f	1046	312.448	pg/mL
Test023	CBA moaz milt 101213 stativ 1_f3 a 1.fcs	conA	f	1472.21	468.842	pg/mL
Test024	CBA moaz milt 101213 stativ 1_f4 a 1.fcs	conA	f	1433.01	453.502	pg/mL
Test099	CBA moaz milt 101213 stativ 3_f9 a 3.fcs	conA	f	1596.34	518.772	pg/mL
Test100	CBA moaz milt 101213 stativ 3_f10 a 3.fcs	conA	f	1945.64	670.743	pg/mL
Test101	CBA moaz milt 101213 stativ 3_f11 a 3.fcs	conA	f	1094.11	328.991	pg/mL
Test160	CBA moaz milt 101213 stativ 5_f5 a 5.fcs	conA	f	114.444	35.8002	pg/mL
Test161	CBA moaz milt 101213 stativ 5_f6 a 5.fcs	conA	f	50.4807	16.8511	pg/mL
Test162	CBA moaz milt 101213 stativ 5_f7 a 5.fcs	conA	f	106.499	33.5424	pg/mL
Test163	CBA moaz milt 101213 stativ 5_f8 a 5.fcs	conA	f	118.637	36.9849	pg/mL
Test070	CBA moaz milt 101213 stativ 2_g9 a 2.fcs	conA	g	1472.21	468.842	pg/mL
Test071	CBA moaz milt 101213 stativ 2_g10 a 2.fcs	conA	g	1382.37	433.978	pg/mL
Test072	CBA moaz milt 101213 stativ 2_g11 a 2.fcs	conA	g	704.136	202.378	pg/mL
Test102	CBA moaz milt 101213 stativ 3_g1 a 3.fcs	conA	g	1567.88	507.141	pg/mL
Test103	CBA moaz milt 101213 stativ 3_g2 a 3.fcs	conA	g	1113.97	335.899	pg/mL
Test104	CBA moaz milt 101213 stativ 3_g3 a 3.fcs	conA	g	770.404	222.736	pg/mL
Test105	CBA moaz milt 101213 stativ 3_g4 a 3.fcs	conA	g	2147.99	766.965	pg/mL
Test164	CBA moaz milt 101213 stativ 5_g5 a 5.fcs	conA	g	106.499	33.5424	pg/mL
Test165	CBA moaz milt 101213 stativ 5_g6 a 5.fcs	conA	g	100	31.6821	pg/mL
Test166	CBA moaz milt 101213 stativ 5_g7 a 5.fcs	conA	g	164	49.5985	pg/mL
Test167	CBA moaz milt 101213 stativ 5_g8 a 5.fcs	conA	g	170.008	51.2491	pg/mL
Test042	CBA moaz milt 101213 stativ 2_e1 c 2.fcs	cry	e	3.13396	0	pg/mL
Test043	CBA moaz milt 101213 stativ 2_e2 c 2.fcs	cry	e	15.9634	4.83485	pg/mL
Test044	CBA moaz milt 101213 stativ 2_e3 c 2.fcs	cry	e	7.91476	1.37609	pg/mL
Test045	CBA moaz milt 101213 stativ 2_e4 c 2.fcs	cry	e	4.49101	0	pg/mL
Test091	CBA moaz milt 101213 stativ 3_e9 c 3.fcs	cry	e	3.16228	0	pg/mL
Test092	CBA moaz milt 101213 stativ 3_e10 c 3.fcs	cry	e	3.78552	0	pg/mL
Test093	CBA moaz milt 101213 stativ 3_e11 c 3.fcs	cry	e	6.91582	0.898479	pg/mL
Test097	CBA moaz milt 101213 stativ 3_e8 c 3.fcs	cry	e	3.52269	0	pg/mL
Test169	CBA moaz milt 101213 stativ 5_e5 c 5.fcs	cry	e	4.21697	0	pg/mL
Test170	CBA moaz milt 101213 stativ 5_e6 c 5.fcs	cry	e	4.82607	0	pg/mL
Test171	CBA moaz milt 101213 stativ 5_e7 c 5.fcs	cry	e	4.82607	0	pg/mL
Test046	CBA moaz milt 101213 stativ 2_f1 c 2.fcs	cry	f	7.70404	1.2767	pg/mL
Test047	CBA moaz milt 101213 stativ 2_f2 c 2.fcs	cry	f	4.06794	0	pg/mL
Test048	CBA moaz milt 101213 stativ 2_f3 c 2.fcs	cry	f	12.864	3.56473	pg/mL
Test049	CBA moaz milt 101213 stativ 2_f4 c 2.fcs	cry	f	5.42469	0.145197	pg/mL
Test107	CBA moaz milt 101213 stativ 3_f9 c 3.fcs	cry	f	3.24877	0	pg/mL
Test108	CBA moaz milt 101213 stativ 3_f10 c 3.fcs	cry	f	3.52269	0	pg/mL
Test109	CBA moaz milt 101213 stativ 3_f11 c 3.fcs	cry	f	13.6999	3.91342	pg/mL
Test172	CBA moaz milt 101213 stativ 5_f5 c 5.fcs	cry	f	6.91582	0.898479	pg/mL
Test173	CBA moaz milt 101213 stativ 5_f6 c 5.fcs	cry	f	4.82607	0	pg/mL
Test174	CBA moaz milt 101213 stativ 5_f7 c 5.fcs	cry	f	5.52316	0.197117	pg/mL
Test175	CBA moaz milt 101213 stativ 5_f8 c 5.fcs	cry	f	4.14178	0	pg/mL
Test094	CBA moaz milt 101213 stativ 3_g9 c 3.fcs	cry	g	3.42891	0	pg/mL
Test095	CBA moaz milt 101213 stativ 3_g10 c 3.fcs	cry	g	18.1056	5.68069	pg/mL
Test096	CBA moaz milt 101213 stativ 3_g11 c 3.fcs	cry	g	3.61904	0	pg/mL
Test110	CBA moaz milt 101213 stativ 3_g1 c 3.fcs	cry	g	3.21968	0	pg/mL
Test111	CBA moaz milt 101213 stativ 3_g2 c 3.fcs	cry	g	3.78552	0	pg/mL
Test112	CBA moaz milt 101213 stativ 3_g3 c 3.fcs	cry	g	9.13982	1.94183	pg/mL
Test113	CBA moaz milt 101213 stativ 3_g4 c 3.fcs	cry	g	4.65553	0	pg/mL
Test176	CBA moaz milt 101213 stativ 5_g5 c 5.fcs	cry	g	4.53158	0	pg/mL
Test177	CBA moaz milt 101213 stativ 5_g6 c 5.fcs	cry	g	5.23299	0.0427996	pg/mL
Test178	CBA moaz milt 101213 stativ 5_g7 c 5.fcs	cry	g	5.88208	0.383165	pg/mL
Test179	CBA moaz milt 101213 stativ 5_g8 c 5.fcs	cry	g	11.5478	3.00523	pg/mL
Test026	CBA moaz milt 101213 stativ 1_a1 l 1.fcs	lupin	a	5.00286	0	pg/mL
Test027	CBA moaz milt 101213 stativ 1_a2 l 1.fcs	lupin	a	4.78286	0	pg/mL
Test028	CBA moaz milt 101213 stativ 1_a3 l 1.fcs	lupin	a	9.82172	2.24888	pg/mL
Test029	CBA moaz milt 101213 stativ 1_a4 l 1.fcs	lupin	a	3.78552	0	pg/mL
Test075	CBA moaz milt 101213 stativ 2_a5 l 2.fcs	lupin	a	4.45079	0	pg/mL
Test076	CBA moaz milt 101213 stativ 2_a6 l 2.fcs	lupin	a	5.09368	0	pg/mL
Test077	CBA moaz milt 101213 stativ 2_a7 l 2.fcs	lupin	a	5.67422	0.275991	pg/mL
Test078	CBA moaz milt 101213 stativ 2_a8 l 2.fcs	lupin	a	5.62341	0.249562	pg/mL
Test136	CBA moaz milt 101213 stativ 4_a9 l 4.fcs	lupin	a	4.82607	0	pg/mL
Test137	CBA moaz milt 101213 stativ 4_a10 l 4.fcs	lupin	a	3.24877	0	pg/mL
Test138	CBA moaz milt 101213 stativ 4_a11 l 4.fcs	lupin	a	6.26434	0.576785	pg/mL
Test139	CBA moaz milt 101213 stativ 4_a12 l 4.fcs	lupin	a	4.03152	0	pg/mL
Test140	CBA moaz milt 101213 stativ 4_a13 l 4.fcs	lupin	a	2.83874	0	pg/mL
Test030	CBA moaz milt 101213 stativ 1_b1 l 1.fcs	lupin	b	14.4596	4.22618	pg/mL
Test031	CBA moaz milt 101213 stativ 1_b2 l 1.fcs	lupin	b	12.7488	3.51629	pg/mL
Test032	CBA moaz milt 101213 stativ 1_b3 l 1.fcs	lupin	b	305.053	88.0422	pg/mL
Test033	CBA moaz milt 101213 stativ 1_b4 l 1.fcs	lupin	b	23.7137	7.80043	pg/mL
Test079	CBA moaz milt 101213 stativ 2_b5 l 2.fcs	lupin	b	10.8432	2.69981	pg/mL
Test080	CBA moaz milt 101213 stativ 2_b6 l 2.fcs	lupin	b	101.815	32.2031	pg/mL
Test081	CBA moaz milt 101213 stativ 2_b7 l 2.fcs	lupin	b	7.77365	1.30961	pg/mL
Test082	CBA moaz milt 101213 stativ 2_b8 l 2.fcs	lupin	b	24.8045	8.19962	pg/mL
Test141	CBA moaz milt 101213 stativ 4_b9 l 4.fcs	lupin	b	3.61904	0	pg/mL
Test142	CBA moaz milt 101213 stativ 4_b10 l 4.fcs	lupin	b	18.6008	5.87303	pg/mL
Test143	CBA moaz milt 101213 stativ 4_b11 l 4.fcs	lupin	b	11.2404	2.87251	pg/mL
Test144	CBA moaz milt 101213 stativ 4_b12 l 4.fcs	lupin	b	4.17921	0	pg/mL
Test145	CBA moaz milt 101213 stativ 4_b13 l 4.fcs	lupin	b	3.75162	0	pg/mL
Test146	CBA moaz milt 101213 stativ 4_b9 l 4 ex.fcs	lupin	b	7.10497	0.990238	pg/mL
Test034	CBA moaz milt 101213 stativ 1_c1 l 1.fcs	lupin	c	6.43567	0.662314	pg/mL
Test035	CBA moaz milt 101213 stativ 1_c2 l 1.fcs	lupin	c	5.42469	0.145197	pg/mL
Test036	CBA moaz milt 101213 stativ 1_c3 l 1.fcs	lupin	c	6.61169	0.749464	pg/mL
Test037	CBA moaz milt 101213 stativ 1_c4 l 1.fcs	lupin	c	5.57306	0.223272	pg/mL
Test083	CBA moaz milt 101213 stativ 3_c5 l 3.fcs	lupin	c	5.98885	0.43767	pg/mL
Test084	CBA moaz milt 101213 stativ 3_c6 l 3.fcs	lupin	c	9.91046	2.28846	pg/mL
Test085	CBA moaz milt 101213 stativ 3_c7 l 3.fcs	lupin	c	5.52316	0.197117	pg/mL
Test086	CBA moaz milt 101213 stativ 3_c8 l 3.fcs	lupin	c	5.37612	0.119424	pg/mL
Test147	CBA moaz milt 101213 stativ 4_c10 l 4.fcs	lupin	c	3.55452	0	pg/mL
Test148	CBA moaz milt 101213 stativ 4_c11 l 4.fcs	lupin	c	8.65964	1.72239	pg/mL
Test149	CBA moaz milt 101213 stativ 4_c12 l 4.fcs	lupin	c	5.09368	0	pg/mL
Test150	CBA moaz milt 101213 stativ 4_c13 l 4.fcs	lupin	c	4.61384	0	pg/mL
Test038	CBA moaz milt 101213 stativ 1_d1 l 1.fcs	lupin	d	3.61904	0	pg/mL
Test039	CBA moaz milt 101213 stativ 1_d2 l 1.fcs	lupin	d	4.41094	0	pg/mL
Test040	CBA moaz milt 101213 stativ 1_d3 l 1.fcs	lupin	d	4.06794	0	pg/mL
Test041	CBA moaz milt 101213 stativ 1_d4 l 1.fcs	lupin	d	3.58664	0	pg/mL
Test087	CBA moaz milt 101213 stativ 3_d5 l 3.fcs	lupin	d	3.45989	0	pg/mL
Test088	CBA moaz milt 101213 stativ 3_d6 l 3.fcs	lupin	d	6.8539	0.86829	pg/mL
Test089	CBA moaz milt 101213 stativ 3_d7 l 3.fcs	lupin	d	8.2047	1.51179	pg/mL
Test090	CBA moaz milt 101213 stativ 3_d8 l 3.fcs	lupin	d	5.18613	0.0174725	pg/mL
Test151	CBA moaz milt 101213 stativ 4_d9 l 4.fcs	lupin	d	7.91476	1.37609	pg/mL
Test152	CBA moaz milt 101213 stativ 5_d10 l 5.fcs	lupin	d	3.55452	0	pg/mL
Test153	CBA moaz milt 101213 stativ 5_d11 l 5.fcs	lupin	d	4.3323	0	pg/mL
Test154	CBA moaz milt 101213 stativ 5_d12 l 5.fcs	lupin	d	49.5807	16.5648	pg/mL
Test155	CBA moaz milt 101213 stativ 5_d13 l 5.fcs	lupin	d	3.13396	0	pg/mL
Test001	CBA moaz milt 101213 stativ 1_a1 m 1.fcs	medium	a	7.23394	1.05242	pg/mL
Test114	CBA moaz milt 101213 stativ 4_a13 m 4.fcs	medium	a	3.27812	0	pg/mL
Test025	CBA moaz milt 101213 stativ 1_b1 m 1.fcs	medium	b	14.5902	4.27959	pg/mL
Test050	CBA moaz milt 101213 stativ 2_c5 m 2.fcs	medium	c	3.55452	0	pg/mL
Test135	CBA moaz milt 101213 stativ 4_c13 m 4.fcs	medium	c	2.78813	0	pg/mL
Test074	CBA moaz milt 101213 stativ 2_d5 m 2.fcs	medium	d	3.19085	0	pg/mL
Test156	CBA moaz milt 101213 stativ 5_e9 m 5.fcs	medium	e	4.69759	0	pg/mL
Test098	CBA moaz milt 101213 stativ 3_f9 m 3.fcs	medium	f	3.85423	0	pg/mL
Test106	CBA moaz milt 101213 stativ 3_g2 m 3.fcs	medium	g	4.74003	0	pg/mL
Test168	CBA moaz milt 101213 stativ 5_g5 m 5.fcs	medium	g	4.25507	0	pg/mL

## Sheet: Splenocyte IL-5
Splenocyte IL-5
Sample Name	Results File	Stimulation	Group	Splenocyte IL-5 Final CC	Unit		Groups	Treatments
Test002	CBA moaz milt 101213 stativ 1_a1 a 1.fcs	conA	a	1.31683	pg/mL		A	Lupex
Test003	CBA moaz milt 101213 stativ 1_a2 a 1.fcs	conA	a	2.10906	pg/mL		B	Lupex + CT
Test004	CBA moaz milt 101213 stativ 1_a3 a 1.fcs	conA	a	1.31683	pg/mL		C	Lupex + CT + trypCry1Ab
Test005	CBA moaz milt 101213 stativ 1_a4 a 1.fcs	conA	a	0	pg/mL		D	Lupex + trypCry1Ab
Test051	CBA moaz milt 101213 stativ 2_a5 a 2.fcs	conA	a	4.44682	pg/mL		E	HBSS
Test052	CBA moaz milt 101213 stativ 2_a6 a 2.fcs	conA	a	0.827262	pg/mL		F	trypCry1Ab
Test053	CBA moaz milt 101213 stativ 2_a7 a 2.fcs	conA	a	9.96632	pg/mL		G	trypCry1Ab + CT
Test054	CBA moaz milt 101213 stativ 2_a8 a 2.fcs	conA	a	8.01981	pg/mL
Test115	CBA moaz milt 101213 stativ 4_a9 a 4.fcs	conA	a	0	pg/mL
Test116	CBA moaz milt 101213 stativ 4_a10 a 4.fcs	conA	a	0	pg/mL
Test117	CBA moaz milt 101213 stativ 4_a11 a 4.fcs	conA	a	0	pg/mL
Test118	CBA moaz milt 101213 stativ 4_a12 a 4.fcs	conA	a	0	pg/mL
Test119	CBA moaz milt 101213 stativ 4_a13 a 4.fcs	conA	a	0	pg/mL
Test006	CBA moaz milt 101213 stativ 1_b1 a 1.fcs	conA	b	26.3112	pg/mL
Test007	CBA moaz milt 101213 stativ 1_b2 a 1.fcs	conA	b	2.61655	pg/mL
Test008	CBA moaz milt 101213 stativ 1_b3 a 1.fcs	conA	b	0.238812	pg/mL
Test009	CBA moaz milt 101213 stativ 1_b4 a 1.fcs	conA	b	14.3495	pg/mL
Test055	CBA moaz milt 101213 stativ 2_b5 a 2.fcs	conA	b	1.74214	pg/mL
Test056	CBA moaz milt 101213 stativ 2_b6 a 2.fcs	conA	b	13.2351	pg/mL
Test057	CBA moaz milt 101213 stativ 2_b7 a 2.fcs	conA	b	6.66244	pg/mL
Test058	CBA moaz milt 101213 stativ 2_b8 a 2.fcs	conA	b	4.89862	pg/mL
Test120	CBA moaz milt 101213 stativ 4_b9 a 4.fcs	conA	b	0	pg/mL
Test121	CBA moaz milt 101213 stativ 4_b10 a 4.fcs	conA	b	0	pg/mL
Test122	CBA moaz milt 101213 stativ 4_b11 a 4.fcs	conA	b	0	pg/mL
Test123	CBA moaz milt 101213 stativ 4_b12 a 4.fcs	conA	b	0	pg/mL
Test124	CBA moaz milt 101213 stativ 4_b13 a 4.fcs	conA	b	0	pg/mL
Test010	CBA moaz milt 101213 stativ 1_c1 a 1.fcs	conA	c	0.0218042	pg/mL
Test011	CBA moaz milt 101213 stativ 1_c2 a 1.fcs	conA	c	1.53471	pg/mL
Test012	CBA moaz milt 101213 stativ 1_c3 a 1.fcs	conA	c	1.00799	pg/mL
Test013	CBA moaz milt 101213 stativ 1_c4 a 1.fcs	conA	c	0	pg/mL
Test059	CBA moaz milt 101213 stativ 2_c5 a 2.fcs	conA	c	1.29359	pg/mL
Test060	CBA moaz milt 101213 stativ 2_c6 a 2.fcs	conA	c	5.49681	pg/mL
Test061	CBA moaz milt 101213 stativ 2_c7 a 2.fcs	conA	c	5.55384	pg/mL
Test062	CBA moaz milt 101213 stativ 2_c8 a 2.fcs	conA	c	5.78659	pg/mL
Test125	CBA moaz milt 101213 stativ 4_c9 a 4.fcs	conA	c	0	pg/mL
Test126	CBA moaz milt 101213 stativ 4_c10 a 4.fcs	conA	c	0	pg/mL
Test127	CBA moaz milt 101213 stativ 4_c11 a 4.fcs	conA	c	0	pg/mL
Test128	CBA moaz milt 101213 stativ 4_c12 a 4.fcs	conA	c	0	pg/mL
Test129	CBA moaz milt 101213 stativ 4_c13 a 4.fcs	conA	c	0.374255	pg/mL
Test014	CBA moaz milt 101213 stativ 1_d1 a 1.fcs	conA	d	0	pg/mL
Test015	CBA moaz milt 101213 stativ 1_d2 a 1.fcs	conA	d	0	pg/mL
Test016	CBA moaz milt 101213 stativ 1_d3 a 1.fcs	conA	d	4.7444	pg/mL
Test017	CBA moaz milt 101213 stativ 1_d4 a 1.fcs	conA	d	11.7634	pg/mL
Test063	CBA moaz milt 101213 stativ 2_d5 a 2.fcs	conA	d	6.21225	pg/mL
Test064	CBA moaz milt 101213 stativ 2_d6 a 2.fcs	conA	d	5.78659	pg/mL
Test065	CBA moaz milt 101213 stativ 2_d7 a 2.fcs	conA	d	5.27318	pg/mL
Test066	CBA moaz milt 101213 stativ 2_d8 a 2.fcs	conA	d	6.21225	pg/mL
Test130	CBA moaz milt 101213 stativ 4_d9 a 4.fcs	conA	d	0	pg/mL
Test131	CBA moaz milt 101213 stativ 4_d10 a 4.fcs	conA	d	0	pg/mL
Test132	CBA moaz milt 101213 stativ 4_d11 a 4.fcs	conA	d	0	pg/mL
Test133	CBA moaz milt 101213 stativ 4_d12 a 4.fcs	conA	d	0	pg/mL
Test134	CBA moaz milt 101213 stativ 4_d13 a 4.fcs	conA	d	0	pg/mL
Test018	CBA moaz milt 101213 stativ 1_e1 a 1.fcs	conA	e	2.05009	pg/mL
Test019	CBA moaz milt 101213 stativ 1_e2 a 1.fcs	conA	e	1.34026	pg/mL
Test020	CBA moaz milt 101213 stativ 1_e3 a 1.fcs	conA	e	3.80548	pg/mL
Test067	CBA moaz milt 101213 stativ 2_e9 a 2.fcs	conA	e	0	pg/mL
Test068	CBA moaz milt 101213 stativ 2_e10 a 2.fcs	conA	e	5.78659	pg/mL
Test069	CBA moaz milt 101213 stativ 2_e11 a 2.fcs	conA	e	1.93494	pg/mL
Test073	CBA moaz milt 101213 stativ 2_e8 a 2.fcs	conA	e	2.82427	pg/mL
Test157	CBA moaz milt 101213 stativ 5_e9 a 5.fcs	conA	e	0	pg/mL
Test158	CBA moaz milt 101213 stativ 5_e10 a 5.fcs	conA	e	0	pg/mL
Test159	CBA moaz milt 101213 stativ 5_e11 a 5.fcs	conA	e	0	pg/mL
Test021	CBA moaz milt 101213 stativ 1_f1 a 1.fcs	conA	f	4.3033	pg/mL
Test022	CBA moaz milt 101213 stativ 1_f2 a 1.fcs	conA	f	4.3986	pg/mL
Test023	CBA moaz milt 101213 stativ 1_f3 a 1.fcs	conA	f	2.61655	pg/mL
Test024	CBA moaz milt 101213 stativ 1_f4 a 1.fcs	conA	f	2.169	pg/mL
Test099	CBA moaz milt 101213 stativ 3_f9 a 3.fcs	conA	f	2.85987	pg/mL
Test100	CBA moaz milt 101213 stativ 3_f10 a 3.fcs	conA	f	0	pg/mL
Test101	CBA moaz milt 101213 stativ 3_f11 a 3.fcs	conA	f	7.06894	pg/mL
Test160	CBA moaz milt 101213 stativ 5_f5 a 5.fcs	conA	f	0	pg/mL
Test161	CBA moaz milt 101213 stativ 5_f6 a 5.fcs	conA	f	0	pg/mL
Test162	CBA moaz milt 101213 stativ 5_f7 a 5.fcs	conA	f	0	pg/mL
Test163	CBA moaz milt 101213 stativ 5_f8 a 5.fcs	conA	f	0	pg/mL
Test070	CBA moaz milt 101213 stativ 2_g9 a 2.fcs	conA	g	5.78659	pg/mL
Test071	CBA moaz milt 101213 stativ 2_g10 a 2.fcs	conA	g	1.43591	pg/mL
Test072	CBA moaz milt 101213 stativ 2_g11 a 2.fcs	conA	g	6.21225	pg/mL
Test102	CBA moaz milt 101213 stativ 3_g1 a 3.fcs	conA	g	0	pg/mL
Test103	CBA moaz milt 101213 stativ 3_g2 a 3.fcs	conA	g	17.1419	pg/mL
Test104	CBA moaz milt 101213 stativ 3_g3 a 3.fcs	conA	g	2.75392	pg/mL
Test105	CBA moaz milt 101213 stativ 3_g4 a 3.fcs	conA	g	8.90579	pg/mL
Test164	CBA moaz milt 101213 stativ 5_g5 a 5.fcs	conA	g	0	pg/mL
Test165	CBA moaz milt 101213 stativ 5_g6 a 5.fcs	conA	g	0	pg/mL
Test166	CBA moaz milt 101213 stativ 5_g7 a 5.fcs	conA	g	0	pg/mL
Test167	CBA moaz milt 101213 stativ 5_g8 a 5.fcs	conA	g	0	pg/mL
Test042	CBA moaz milt 101213 stativ 2_e1 c 2.fcs	cry	e	0	pg/mL
Test043	CBA moaz milt 101213 stativ 2_e2 c 2.fcs	cry	e	0	pg/mL
Test044	CBA moaz milt 101213 stativ 2_e3 c 2.fcs	cry	e	0	pg/mL
Test045	CBA moaz milt 101213 stativ 2_e4 c 2.fcs	cry	e	0	pg/mL
Test091	CBA moaz milt 101213 stativ 3_e9 c 3.fcs	cry	e	0	pg/mL
Test092	CBA moaz milt 101213 stativ 3_e10 c 3.fcs	cry	e	0	pg/mL
Test093	CBA moaz milt 101213 stativ 3_e11 c 3.fcs	cry	e	0	pg/mL
Test097	CBA moaz milt 101213 stativ 3_e8 c 3.fcs	cry	e	0	pg/mL
Test169	CBA moaz milt 101213 stativ 5_e5 c 5.fcs	cry	e	0	pg/mL
Test170	CBA moaz milt 101213 stativ 5_e6 c 5.fcs	cry	e	0	pg/mL
Test171	CBA moaz milt 101213 stativ 5_e7 c 5.fcs	cry	e	0	pg/mL
Test046	CBA moaz milt 101213 stativ 2_f1 c 2.fcs	cry	f	0	pg/mL
Test047	CBA moaz milt 101213 stativ 2_f2 c 2.fcs	cry	f	0	pg/mL
Test048	CBA moaz milt 101213 stativ 2_f3 c 2.fcs	cry	f	0	pg/mL
Test049	CBA moaz milt 101213 stativ 2_f4 c 2.fcs	cry	f	0	pg/mL
Test107	CBA moaz milt 101213 stativ 3_f9 c 3.fcs	cry	f	0	pg/mL
Test108	CBA moaz milt 101213 stativ 3_f10 c 3.fcs	cry	f	0	pg/mL
Test109	CBA moaz milt 101213 stativ 3_f11 c 3.fcs	cry	f	0	pg/mL
Test172	CBA moaz milt 101213 stativ 5_f5 c 5.fcs	cry	f	0	pg/mL
Test173	CBA moaz milt 101213 stativ 5_f6 c 5.fcs	cry	f	0	pg/mL
Test174	CBA moaz milt 101213 stativ 5_f7 c 5.fcs	cry	f	0	pg/mL
Test175	CBA moaz milt 101213 stativ 5_f8 c 5.fcs	cry	f	0	pg/mL
Test094	CBA moaz milt 101213 stativ 3_g9 c 3.fcs	cry	g	0	pg/mL
Test095	CBA moaz milt 101213 stativ 3_g10 c 3.fcs	cry	g	0	pg/mL
Test096	CBA moaz milt 101213 stativ 3_g11 c 3.fcs	cry	g	0	pg/mL
Test110	CBA moaz milt 101213 stativ 3_g1 c 3.fcs	cry	g	0	pg/mL
Test111	CBA moaz milt 101213 stativ 3_g2 c 3.fcs	cry	g	0	pg/mL
Test112	CBA moaz milt 101213 stativ 3_g3 c 3.fcs	cry	g	0	pg/mL
Test113	CBA moaz milt 101213 stativ 3_g4 c 3.fcs	cry	g	0	pg/mL
Test176	CBA moaz milt 101213 stativ 5_g5 c 5.fcs	cry	g	0	pg/mL
Test177	CBA moaz milt 101213 stativ 5_g6 c 5.fcs	cry	g	0	pg/mL
Test178	CBA moaz milt 101213 stativ 5_g7 c 5.fcs	cry	g	0	pg/mL
Test179	CBA moaz milt 101213 stativ 5_g8 c 5.fcs	cry	g	0	pg/mL
Test026	CBA moaz milt 101213 stativ 1_a1 l 1.fcs	lupin	a	0	pg/mL
Test027	CBA moaz milt 101213 stativ 1_a2 l 1.fcs	lupin	a	0	pg/mL
Test028	CBA moaz milt 101213 stativ 1_a3 l 1.fcs	lupin	a	0	pg/mL
Test029	CBA moaz milt 101213 stativ 1_a4 l 1.fcs	lupin	a	0	pg/mL
Test075	CBA moaz milt 101213 stativ 2_a5 l 2.fcs	lupin	a	0	pg/mL
Test076	CBA moaz milt 101213 stativ 2_a6 l 2.fcs	lupin	a	0	pg/mL
Test077	CBA moaz milt 101213 stativ 2_a7 l 2.fcs	lupin	a	0	pg/mL
Test078	CBA moaz milt 101213 stativ 2_a8 l 2.fcs	lupin	a	0	pg/mL
Test136	CBA moaz milt 101213 stativ 4_a9 l 4.fcs	lupin	a	0	pg/mL
Test137	CBA moaz milt 101213 stativ 4_a10 l 4.fcs	lupin	a	0	pg/mL
Test138	CBA moaz milt 101213 stativ 4_a11 l 4.fcs	lupin	a	0	pg/mL
Test139	CBA moaz milt 101213 stativ 4_a12 l 4.fcs	lupin	a	0	pg/mL
Test140	CBA moaz milt 101213 stativ 4_a13 l 4.fcs	lupin	a	0	pg/mL
Test030	CBA moaz milt 101213 stativ 1_b1 l 1.fcs	lupin	b	0	pg/mL
Test031	CBA moaz milt 101213 stativ 1_b2 l 1.fcs	lupin	b	0	pg/mL
Test032	CBA moaz milt 101213 stativ 1_b3 l 1.fcs	lupin	b	14.4785	pg/mL
Test033	CBA moaz milt 101213 stativ 1_b4 l 1.fcs	lupin	b	0	pg/mL
Test079	CBA moaz milt 101213 stativ 2_b5 l 2.fcs	lupin	b	0	pg/mL
Test080	CBA moaz milt 101213 stativ 2_b6 l 2.fcs	lupin	b	15.4116	pg/mL
Test081	CBA moaz milt 101213 stativ 2_b7 l 2.fcs	lupin	b	0	pg/mL
Test082	CBA moaz milt 101213 stativ 2_b8 l 2.fcs	lupin	b	0	pg/mL
Test141	CBA moaz milt 101213 stativ 4_b9 l 4.fcs	lupin	b	0	pg/mL
Test142	CBA moaz milt 101213 stativ 4_b10 l 4.fcs	lupin	b	0	pg/mL
Test143	CBA moaz milt 101213 stativ 4_b11 l 4.fcs	lupin	b	0	pg/mL
Test144	CBA moaz milt 101213 stativ 4_b12 l 4.fcs	lupin	b	0	pg/mL
Test145	CBA moaz milt 101213 stativ 4_b13 l 4.fcs	lupin	b	0	pg/mL
Test146	CBA moaz milt 101213 stativ 4_b9 l 4 ex.fcs	lupin	b	0	pg/mL
Test034	CBA moaz milt 101213 stativ 1_c1 l 1.fcs	lupin	c	0	pg/mL
Test035	CBA moaz milt 101213 stativ 1_c2 l 1.fcs	lupin	c	0	pg/mL
Test036	CBA moaz milt 101213 stativ 1_c3 l 1.fcs	lupin	c	0	pg/mL
Test037	CBA moaz milt 101213 stativ 1_c4 l 1.fcs	lupin	c	0	pg/mL
Test083	CBA moaz milt 101213 stativ 3_c5 l 3.fcs	lupin	c	0	pg/mL
Test084	CBA moaz milt 101213 stativ 3_c6 l 3.fcs	lupin	c	0	pg/mL
Test085	CBA moaz milt 101213 stativ 3_c7 l 3.fcs	lupin	c	0	pg/mL
Test086	CBA moaz milt 101213 stativ 3_c8 l 3.fcs	lupin	c	0	pg/mL
Test147	CBA moaz milt 101213 stativ 4_c10 l 4.fcs	lupin	c	0	pg/mL
Test148	CBA moaz milt 101213 stativ 4_c11 l 4.fcs	lupin	c	0	pg/mL
Test149	CBA moaz milt 101213 stativ 4_c12 l 4.fcs	lupin	c	0	pg/mL
Test150	CBA moaz milt 101213 stativ 4_c13 l 4.fcs	lupin	c	0	pg/mL
Test038	CBA moaz milt 101213 stativ 1_d1 l 1.fcs	lupin	d	0	pg/mL
Test039	CBA moaz milt 101213 stativ 1_d2 l 1.fcs	lupin	d	0	pg/mL
Test040	CBA moaz milt 101213 stativ 1_d3 l 1.fcs	lupin	d	0	pg/mL
Test041	CBA moaz milt 101213 stativ 1_d4 l 1.fcs	lupin	d	0	pg/mL
Test087	CBA moaz milt 101213 stativ 3_d5 l 3.fcs	lupin	d	0	pg/mL
Test088	CBA moaz milt 101213 stativ 3_d6 l 3.fcs	lupin	d	0	pg/mL
Test089	CBA moaz milt 101213 stativ 3_d7 l 3.fcs	lupin	d	0	pg/mL
Test090	CBA moaz milt 101213 stativ 3_d8 l 3.fcs	lupin	d	0	pg/mL
Test151	CBA moaz milt 101213 stativ 4_d9 l 4.fcs	lupin	d	0	pg/mL
Test152	CBA moaz milt 101213 stativ 5_d10 l 5.fcs	lupin	d	0	pg/mL
Test153	CBA moaz milt 101213 stativ 5_d11 l 5.fcs	lupin	d	0	pg/mL
Test154	CBA moaz milt 101213 stativ 5_d12 l 5.fcs	lupin	d	0	pg/mL
Test155	CBA moaz milt 101213 stativ 5_d13 l 5.fcs	lupin	d	0	pg/mL
Test001	CBA moaz milt 101213 stativ 1_a1 m 1.fcs	medium	a	0	pg/mL
Test114	CBA moaz milt 101213 stativ 4_a13 m 4.fcs	medium	a	0	pg/mL
Test025	CBA moaz milt 101213 stativ 1_b1 m 1.fcs	medium	b	0	pg/mL
Test050	CBA moaz milt 101213 stativ 2_c5 m 2.fcs	medium	c	0	pg/mL
Test135	CBA moaz milt 101213 stativ 4_c13 m 4.fcs	medium	c	0	pg/mL
Test074	CBA moaz milt 101213 stativ 2_d5 m 2.fcs	medium	d	0	pg/mL
Test156	CBA moaz milt 101213 stativ 5_e9 m 5.fcs	medium	e	0	pg/mL
Test098	CBA moaz milt 101213 stativ 3_f9 m 3.fcs	medium	f	0	pg/mL
Test106	CBA moaz milt 101213 stativ 3_g2 m 3.fcs	medium	g	0	pg/mL
Test168	CBA moaz milt 101213 stativ 5_g5 m 5.fcs	medium	g	0	pg/mL

## Sheet: Splenocyte IL-10
Splenocyte IL-10
Sample Name	Results File	Stimulation	Group	Splenocyte IL-10 final CC	Unit		Groups	Treatments
Test002	CBA moaz milt 101213 stativ 1_a1 a 1.fcs	conA	a	53.9528	pg/mL		A	Lupex
Test003	CBA moaz milt 101213 stativ 1_a2 a 1.fcs	conA	a	131.553	pg/mL		B	Lupex + CT
Test004	CBA moaz milt 101213 stativ 1_a3 a 1.fcs	conA	a	59.4146	pg/mL		C	Lupex + CT + trypCry1Ab
Test005	CBA moaz milt 101213 stativ 1_a4 a 1.fcs	conA	a	17.3871	pg/mL		D	Lupex + trypCry1Ab
Test051	CBA moaz milt 101213 stativ 2_a5 a 2.fcs	conA	a	106.596	pg/mL		E	HBSS
Test052	CBA moaz milt 101213 stativ 2_a6 a 2.fcs	conA	a	91.6239	pg/mL		F	trypCry1Ab
Test053	CBA moaz milt 101213 stativ 2_a7 a 2.fcs	conA	a	71.6264	pg/mL		G	trypCry1Ab + CT
Test054	CBA moaz milt 101213 stativ 2_a8 a 2.fcs	conA	a	97.8089	pg/mL
Test115	CBA moaz milt 101213 stativ 4_a9 a 4.fcs	conA	a	0	pg/mL
Test116	CBA moaz milt 101213 stativ 4_a10 a 4.fcs	conA	a	0	pg/mL
Test117	CBA moaz milt 101213 stativ 4_a11 a 4.fcs	conA	a	0	pg/mL
Test118	CBA moaz milt 101213 stativ 4_a12 a 4.fcs	conA	a	0	pg/mL
Test119	CBA moaz milt 101213 stativ 4_a13 a 4.fcs	conA	a	1.63229	pg/mL
Test006	CBA moaz milt 101213 stativ 1_b1 a 1.fcs	conA	b	277.526	pg/mL
Test007	CBA moaz milt 101213 stativ 1_b2 a 1.fcs	conA	b	84.8212	pg/mL
Test008	CBA moaz milt 101213 stativ 1_b3 a 1.fcs	conA	b	66.0619	pg/mL
Test009	CBA moaz milt 101213 stativ 1_b4 a 1.fcs	conA	b	116.043	pg/mL
Test055	CBA moaz milt 101213 stativ 2_b5 a 2.fcs	conA	b	94.6743	pg/mL
Test056	CBA moaz milt 101213 stativ 2_b6 a 2.fcs	conA	b	183.939	pg/mL
Test057	CBA moaz milt 101213 stativ 2_b7 a 2.fcs	conA	b	163.072	pg/mL
Test058	CBA moaz milt 101213 stativ 2_b8 a 2.fcs	conA	b	92.6315	pg/mL
Test120	CBA moaz milt 101213 stativ 4_b9 a 4.fcs	conA	b	5.65294	pg/mL
Test121	CBA moaz milt 101213 stativ 4_b10 a 4.fcs	conA	b	15.0216	pg/mL
Test122	CBA moaz milt 101213 stativ 4_b11 a 4.fcs	conA	b	8.08958	pg/mL
Test123	CBA moaz milt 101213 stativ 4_b12 a 4.fcs	conA	b	2.73146	pg/mL
Test124	CBA moaz milt 101213 stativ 4_b13 a 4.fcs	conA	b	3.98019	pg/mL
Test010	CBA moaz milt 101213 stativ 1_c1 a 1.fcs	conA	c	26.5106	pg/mL
Test011	CBA moaz milt 101213 stativ 1_c2 a 1.fcs	conA	c	36.2565	pg/mL
Test012	CBA moaz milt 101213 stativ 1_c3 a 1.fcs	conA	c	73.283	pg/mL
Test013	CBA moaz milt 101213 stativ 1_c4 a 1.fcs	conA	c	50.1147	pg/mL
Test059	CBA moaz milt 101213 stativ 2_c5 a 2.fcs	conA	c	107.74	pg/mL
Test060	CBA moaz milt 101213 stativ 2_c6 a 2.fcs	conA	c	145.822	pg/mL
Test061	CBA moaz milt 101213 stativ 2_c7 a 2.fcs	conA	c	142.865	pg/mL
Test062	CBA moaz milt 101213 stativ 2_c8 a 2.fcs	conA	c	106.596	pg/mL
Test125	CBA moaz milt 101213 stativ 4_c9 a 4.fcs	conA	c	6.04086	pg/mL
Test126	CBA moaz milt 101213 stativ 4_c10 a 4.fcs	conA	c	17.3871	pg/mL
Test127	CBA moaz milt 101213 stativ 4_c11 a 4.fcs	conA	c	24.1935	pg/mL
Test128	CBA moaz milt 101213 stativ 4_c12 a 4.fcs	conA	c	0	pg/mL
Test129	CBA moaz milt 101213 stativ 4_c13 a 4.fcs	conA	c	0	pg/mL
Test014	CBA moaz milt 101213 stativ 1_d1 a 1.fcs	conA	d	13.3681	pg/mL
Test015	CBA moaz milt 101213 stativ 1_d2 a 1.fcs	conA	d	24.1935	pg/mL
Test016	CBA moaz milt 101213 stativ 1_d3 a 1.fcs	conA	d	44.7463	pg/mL
Test017	CBA moaz milt 101213 stativ 1_d4 a 1.fcs	conA	d	44.1773	pg/mL
Test063	CBA moaz milt 101213 stativ 2_d5 a 2.fcs	conA	d	79.3256	pg/mL
Test064	CBA moaz milt 101213 stativ 2_d6 a 2.fcs	conA	d	107.74	pg/mL
Test065	CBA moaz milt 101213 stativ 2_d7 a 2.fcs	conA	d	103.226	pg/mL
Test066	CBA moaz milt 101213 stativ 2_d8 a 2.fcs	conA	d	96.7546	pg/mL
Test130	CBA moaz milt 101213 stativ 4_d9 a 4.fcs	conA	d	10.5839	pg/mL
Test131	CBA moaz milt 101213 stativ 4_d10 a 4.fcs	conA	d	1.82334	pg/mL
Test132	CBA moaz milt 101213 stativ 4_d11 a 4.fcs	conA	d	0	pg/mL
Test133	CBA moaz milt 101213 stativ 4_d12 a 4.fcs	conA	d	0	pg/mL
Test134	CBA moaz milt 101213 stativ 4_d13 a 4.fcs	conA	d	0	pg/mL
Test018	CBA moaz milt 101213 stativ 1_e1 a 1.fcs	conA	e	82.0358	pg/mL
Test019	CBA moaz milt 101213 stativ 1_e2 a 1.fcs	conA	e	103.226	pg/mL
Test020	CBA moaz milt 101213 stativ 1_e3 a 1.fcs	conA	e	131.553	pg/mL
Test067	CBA moaz milt 101213 stativ 2_e9 a 2.fcs	conA	e	32.4719	pg/mL
Test068	CBA moaz milt 101213 stativ 2_e10 a 2.fcs	conA	e	98.8729	pg/mL
Test069	CBA moaz milt 101213 stativ 2_e11 a 2.fcs	conA	e	81.1242	pg/mL
Test073	CBA moaz milt 101213 stativ 2_e8 a 2.fcs	conA	e	69.1978	pg/mL
Test157	CBA moaz milt 101213 stativ 5_e9 a 5.fcs	conA	e	1.43442	pg/mL
Test158	CBA moaz milt 101213 stativ 5_e10 a 5.fcs	conA	e	0	pg/mL
Test159	CBA moaz milt 101213 stativ 5_e11 a 5.fcs	conA	e	0	pg/mL
Test021	CBA moaz milt 101213 stativ 1_f1 a 1.fcs	conA	f	66.8351	pg/mL
Test022	CBA moaz milt 101213 stativ 1_f2 a 1.fcs	conA	f	82.0358	pg/mL
Test023	CBA moaz milt 101213 stativ 1_f3 a 1.fcs	conA	f	79.3256	pg/mL
Test024	CBA moaz milt 101213 stativ 1_f4 a 1.fcs	conA	f	86.7209	pg/mL
Test099	CBA moaz milt 101213 stativ 3_f9 a 3.fcs	conA	f	96.7546	pg/mL
Test100	CBA moaz milt 101213 stativ 3_f10 a 3.fcs	conA	f	95.7098	pg/mL
Test101	CBA moaz milt 101213 stativ 3_f11 a 3.fcs	conA	f	89.6359	pg/mL
Test160	CBA moaz milt 101213 stativ 5_f5 a 5.fcs	conA	f	0	pg/mL
Test161	CBA moaz milt 101213 stativ 5_f6 a 5.fcs	conA	f	0	pg/mL
Test162	CBA moaz milt 101213 stativ 5_f7 a 5.fcs	conA	f	7.24703	pg/mL
Test163	CBA moaz milt 101213 stativ 5_f8 a 5.fcs	conA	f	0	pg/mL
Test070	CBA moaz milt 101213 stativ 2_g9 a 2.fcs	conA	g	75.8254	pg/mL
Test071	CBA moaz milt 101213 stativ 2_g10 a 2.fcs	conA	g	105.463	pg/mL
Test072	CBA moaz milt 101213 stativ 2_g11 a 2.fcs	conA	g	69.1978	pg/mL
Test102	CBA moaz milt 101213 stativ 3_g1 a 3.fcs	conA	g	27.7209	pg/mL
Test103	CBA moaz milt 101213 stativ 3_g2 a 3.fcs	conA	g	91.6239	pg/mL
Test104	CBA moaz milt 101213 stativ 3_g3 a 3.fcs	conA	g	134.305	pg/mL
Test105	CBA moaz milt 101213 stativ 3_g4 a 3.fcs	conA	g	101.03	pg/mL
Test164	CBA moaz milt 101213 stativ 5_g5 a 5.fcs	conA	g	4.52611	pg/mL
Test165	CBA moaz milt 101213 stativ 5_g6 a 5.fcs	conA	g	1.82334	pg/mL
Test166	CBA moaz milt 101213 stativ 5_g7 a 5.fcs	conA	g	12.0643	pg/mL
Test167	CBA moaz milt 101213 stativ 5_g8 a 5.fcs	conA	g	1.63229	pg/mL
Test042	CBA moaz milt 101213 stativ 2_e1 c 2.fcs	cry	e	0	pg/mL
Test043	CBA moaz milt 101213 stativ 2_e2 c 2.fcs	cry	e	0	pg/mL
Test044	CBA moaz milt 101213 stativ 2_e3 c 2.fcs	cry	e	0	pg/mL
Test045	CBA moaz milt 101213 stativ 2_e4 c 2.fcs	cry	e	0	pg/mL
Test091	CBA moaz milt 101213 stativ 3_e9 c 3.fcs	cry	e	0	pg/mL
Test092	CBA moaz milt 101213 stativ 3_e10 c 3.fcs	cry	e	0	pg/mL
Test093	CBA moaz milt 101213 stativ 3_e11 c 3.fcs	cry	e	0	pg/mL
Test097	CBA moaz milt 101213 stativ 3_e8 c 3.fcs	cry	e	0	pg/mL
Test169	CBA moaz milt 101213 stativ 5_e5 c 5.fcs	cry	e	0	pg/mL
Test170	CBA moaz milt 101213 stativ 5_e6 c 5.fcs	cry	e	0	pg/mL
Test171	CBA moaz milt 101213 stativ 5_e7 c 5.fcs	cry	e	0	pg/mL
Test046	CBA moaz milt 101213 stativ 2_f1 c 2.fcs	cry	f	0	pg/mL
Test047	CBA moaz milt 101213 stativ 2_f2 c 2.fcs	cry	f	0	pg/mL
Test048	CBA moaz milt 101213 stativ 2_f3 c 2.fcs	cry	f	0	pg/mL
Test049	CBA moaz milt 101213 stativ 2_f4 c 2.fcs	cry	f	0	pg/mL
Test107	CBA moaz milt 101213 stativ 3_f9 c 3.fcs	cry	f	0	pg/mL
Test108	CBA moaz milt 101213 stativ 3_f10 c 3.fcs	cry	f	0	pg/mL
Test109	CBA moaz milt 101213 stativ 3_f11 c 3.fcs	cry	f	0	pg/mL
Test172	CBA moaz milt 101213 stativ 5_f5 c 5.fcs	cry	f	0	pg/mL
Test173	CBA moaz milt 101213 stativ 5_f6 c 5.fcs	cry	f	0	pg/mL
Test174	CBA moaz milt 101213 stativ 5_f7 c 5.fcs	cry	f	0	pg/mL
Test175	CBA moaz milt 101213 stativ 5_f8 c 5.fcs	cry	f	0	pg/mL
Test094	CBA moaz milt 101213 stativ 3_g9 c 3.fcs	cry	g	0	pg/mL
Test095	CBA moaz milt 101213 stativ 3_g10 c 3.fcs	cry	g	0	pg/mL
Test096	CBA moaz milt 101213 stativ 3_g11 c 3.fcs	cry	g	0	pg/mL
Test110	CBA moaz milt 101213 stativ 3_g1 c 3.fcs	cry	g	0	pg/mL
Test111	CBA moaz milt 101213 stativ 3_g2 c 3.fcs	cry	g	0	pg/mL
Test112	CBA moaz milt 101213 stativ 3_g3 c 3.fcs	cry	g	0	pg/mL
Test113	CBA moaz milt 101213 stativ 3_g4 c 3.fcs	cry	g	0	pg/mL
Test176	CBA moaz milt 101213 stativ 5_g5 c 5.fcs	cry	g	0	pg/mL
Test177	CBA moaz milt 101213 stativ 5_g6 c 5.fcs	cry	g	0	pg/mL
Test178	CBA moaz milt 101213 stativ 5_g7 c 5.fcs	cry	g	0	pg/mL
Test179	CBA moaz milt 101213 stativ 5_g8 c 5.fcs	cry	g	0	pg/mL
Test026	CBA moaz milt 101213 stativ 1_a1 l 1.fcs	lupin	a	0	pg/mL
Test027	CBA moaz milt 101213 stativ 1_a2 l 1.fcs	lupin	a	0	pg/mL
Test028	CBA moaz milt 101213 stativ 1_a3 l 1.fcs	lupin	a	0	pg/mL
Test029	CBA moaz milt 101213 stativ 1_a4 l 1.fcs	lupin	a	0	pg/mL
Test075	CBA moaz milt 101213 stativ 2_a5 l 2.fcs	lupin	a	0	pg/mL
Test076	CBA moaz milt 101213 stativ 2_a6 l 2.fcs	lupin	a	0	pg/mL
Test077	CBA moaz milt 101213 stativ 2_a7 l 2.fcs	lupin	a	0	pg/mL
Test078	CBA moaz milt 101213 stativ 2_a8 l 2.fcs	lupin	a	0	pg/mL
Test136	CBA moaz milt 101213 stativ 4_a9 l 4.fcs	lupin	a	0	pg/mL
Test137	CBA moaz milt 101213 stativ 4_a10 l 4.fcs	lupin	a	0	pg/mL
Test138	CBA moaz milt 101213 stativ 4_a11 l 4.fcs	lupin	a	0	pg/mL
Test139	CBA moaz milt 101213 stativ 4_a12 l 4.fcs	lupin	a	0	pg/mL
Test140	CBA moaz milt 101213 stativ 4_a13 l 4.fcs	lupin	a	0	pg/mL
Test030	CBA moaz milt 101213 stativ 1_b1 l 1.fcs	lupin	b	0	pg/mL
Test031	CBA moaz milt 101213 stativ 1_b2 l 1.fcs	lupin	b	0	pg/mL
Test032	CBA moaz milt 101213 stativ 1_b3 l 1.fcs	lupin	b	99.9465	pg/mL
Test033	CBA moaz milt 101213 stativ 1_b4 l 1.fcs	lupin	b	0	pg/mL
Test079	CBA moaz milt 101213 stativ 2_b5 l 2.fcs	lupin	b	0	pg/mL
Test080	CBA moaz milt 101213 stativ 2_b6 l 2.fcs	lupin	b	22.3639	pg/mL
Test081	CBA moaz milt 101213 stativ 2_b7 l 2.fcs	lupin	b	0	pg/mL
Test082	CBA moaz milt 101213 stativ 2_b8 l 2.fcs	lupin	b	0	pg/mL
Test141	CBA moaz milt 101213 stativ 4_b9 l 4.fcs	lupin	b	0	pg/mL
Test142	CBA moaz milt 101213 stativ 4_b10 l 4.fcs	lupin	b	0	pg/mL
Test143	CBA moaz milt 101213 stativ 4_b11 l 4.fcs	lupin	b	0	pg/mL
Test144	CBA moaz milt 101213 stativ 4_b12 l 4.fcs	lupin	b	0	pg/mL
Test145	CBA moaz milt 101213 stativ 4_b13 l 4.fcs	lupin	b	0	pg/mL
Test146	CBA moaz milt 101213 stativ 4_b9 l 4 ex.fcs	lupin	b	0	pg/mL
Test034	CBA moaz milt 101213 stativ 1_c1 l 1.fcs	lupin	c	0	pg/mL
Test035	CBA moaz milt 101213 stativ 1_c2 l 1.fcs	lupin	c	0	pg/mL
Test036	CBA moaz milt 101213 stativ 1_c3 l 1.fcs	lupin	c	0	pg/mL
Test037	CBA moaz milt 101213 stativ 1_c4 l 1.fcs	lupin	c	0	pg/mL
Test083	CBA moaz milt 101213 stativ 3_c5 l 3.fcs	lupin	c	0	pg/mL
Test084	CBA moaz milt 101213 stativ 3_c6 l 3.fcs	lupin	c	0	pg/mL
Test085	CBA moaz milt 101213 stativ 3_c7 l 3.fcs	lupin	c	0	pg/mL
Test086	CBA moaz milt 101213 stativ 3_c8 l 3.fcs	lupin	c	0	pg/mL
Test147	CBA moaz milt 101213 stativ 4_c10 l 4.fcs	lupin	c	0	pg/mL
Test148	CBA moaz milt 101213 stativ 4_c11 l 4.fcs	lupin	c	0	pg/mL
Test149	CBA moaz milt 101213 stativ 4_c12 l 4.fcs	lupin	c	0	pg/mL
Test150	CBA moaz milt 101213 stativ 4_c13 l 4.fcs	lupin	c	0	pg/mL
Test038	CBA moaz milt 101213 stativ 1_d1 l 1.fcs	lupin	d	0	pg/mL
Test039	CBA moaz milt 101213 stativ 1_d2 l 1.fcs	lupin	d	0	pg/mL
Test040	CBA moaz milt 101213 stativ 1_d3 l 1.fcs	lupin	d	0	pg/mL
Test041	CBA moaz milt 101213 stativ 1_d4 l 1.fcs	lupin	d	0	pg/mL
Test087	CBA moaz milt 101213 stativ 3_d5 l 3.fcs	lupin	d	0	pg/mL
Test088	CBA moaz milt 101213 stativ 3_d6 l 3.fcs	lupin	d	0	pg/mL
Test089	CBA moaz milt 101213 stativ 3_d7 l 3.fcs	lupin	d	0	pg/mL
Test090	CBA moaz milt 101213 stativ 3_d8 l 3.fcs	lupin	d	0	pg/mL
Test151	CBA moaz milt 101213 stativ 4_d9 l 4.fcs	lupin	d	0	pg/mL
Test152	CBA moaz milt 101213 stativ 5_d10 l 5.fcs	lupin	d	0	pg/mL
Test153	CBA moaz milt 101213 stativ 5_d11 l 5.fcs	lupin	d	0	pg/mL
Test154	CBA moaz milt 101213 stativ 5_d12 l 5.fcs	lupin	d	0	pg/mL
Test155	CBA moaz milt 101213 stativ 5_d13 l 5.fcs	lupin	d	0	pg/mL
Test001	CBA moaz milt 101213 stativ 1_a1 m 1.fcs	medium	a	0	pg/mL
Test114	CBA moaz milt 101213 stativ 4_a13 m 4.fcs	medium	a	0	pg/mL
Test025	CBA moaz milt 101213 stativ 1_b1 m 1.fcs	medium	b	0	pg/mL
Test050	CBA moaz milt 101213 stativ 2_c5 m 2.fcs	medium	c	0	pg/mL
Test135	CBA moaz milt 101213 stativ 4_c13 m 4.fcs	medium	c	0	pg/mL
Test074	CBA moaz milt 101213 stativ 2_d5 m 2.fcs	medium	d	0	pg/mL
Test156	CBA moaz milt 101213 stativ 5_e9 m 5.fcs	medium	e	0	pg/mL
Test098	CBA moaz milt 101213 stativ 3_f9 m 3.fcs	medium	f	0	pg/mL
Test106	CBA moaz milt 101213 stativ 3_g2 m 3.fcs	medium	g	0	pg/mL
Test168	CBA moaz milt 101213 stativ 5_g5 m 5.fcs	medium	g	0	pg/mL

## Sheet: Splenocyte IL-13
Splenocyte IL-13
Sample Name	Results File	Stimulation	Group	Splenocyte IL-13 Final CC	Unit		Groups	Treatments
Test002	CBA moaz milt 101213 stativ 1_a1 a 1.fcs	conA	a	185.777	pg/mL		A	Lupex
Test003	CBA moaz milt 101213 stativ 1_a2 a 1.fcs	conA	a	214.894	pg/mL		B	Lupex + CT
Test004	CBA moaz milt 101213 stativ 1_a3 a 1.fcs	conA	a	95.1176	pg/mL		C	Lupex + CT + trypCry1Ab
Test005	CBA moaz milt 101213 stativ 1_a4 a 1.fcs	conA	a	51.174	pg/mL		D	Lupex + trypCry1Ab
Test051	CBA moaz milt 101213 stativ 2_a5 a 2.fcs	conA	a	209.076	pg/mL		E	HBSS
Test052	CBA moaz milt 101213 stativ 2_a6 a 2.fcs	conA	a	147.195	pg/mL		F	trypCry1Ab
Test053	CBA moaz milt 101213 stativ 2_a7 a 2.fcs	conA	a	153.882	pg/mL		G	trypCry1Ab + CT
Test054	CBA moaz milt 101213 stativ 2_a8 a 2.fcs	conA	a	166.759	pg/mL
Test115	CBA moaz milt 101213 stativ 4_a9 a 4.fcs	conA	a	1.37605	pg/mL
Test116	CBA moaz milt 101213 stativ 4_a10 a 4.fcs	conA	a	4.33408	pg/mL
Test117	CBA moaz milt 101213 stativ 4_a11 a 4.fcs	conA	a	0	pg/mL
Test118	CBA moaz milt 101213 stativ 4_a12 a 4.fcs	conA	a	0	pg/mL
Test119	CBA moaz milt 101213 stativ 4_a13 a 4.fcs	conA	a	13.7645	pg/mL
Test006	CBA moaz milt 101213 stativ 1_b1 a 1.fcs	conA	b	289.284	pg/mL
Test007	CBA moaz milt 101213 stativ 1_b2 a 1.fcs	conA	b	163.8	pg/mL
Test008	CBA moaz milt 101213 stativ 1_b3 a 1.fcs	conA	b	97.6088	pg/mL
Test009	CBA moaz milt 101213 stativ 1_b4 a 1.fcs	conA	b	174.414	pg/mL
Test055	CBA moaz milt 101213 stativ 2_b5 a 2.fcs	conA	b	172.853	pg/mL
Test056	CBA moaz milt 101213 stativ 2_b6 a 2.fcs	conA	b	144.608	pg/mL
Test057	CBA moaz milt 101213 stativ 2_b7 a 2.fcs	conA	b	244.484	pg/mL
Test058	CBA moaz milt 101213 stativ 2_b8 a 2.fcs	conA	b	286.572	pg/mL
Test120	CBA moaz milt 101213 stativ 4_b9 a 4.fcs	conA	b	16.4243	pg/mL
Test121	CBA moaz milt 101213 stativ 4_b10 a 4.fcs	conA	b	35.9689	pg/mL
Test122	CBA moaz milt 101213 stativ 4_b11 a 4.fcs	conA	b	25.8949	pg/mL
Test123	CBA moaz milt 101213 stativ 4_b12 a 4.fcs	conA	b	9.90549	pg/mL
Test124	CBA moaz milt 101213 stativ 4_b13 a 4.fcs	conA	b	16.714	pg/mL
Test010	CBA moaz milt 101213 stativ 1_c1 a 1.fcs	conA	c	64.254	pg/mL
Test011	CBA moaz milt 101213 stativ 1_c2 a 1.fcs	conA	c	78.1081	pg/mL
Test012	CBA moaz milt 101213 stativ 1_c3 a 1.fcs	conA	c	99.3079	pg/mL
Test013	CBA moaz milt 101213 stativ 1_c4 a 1.fcs	conA	c	92.6935	pg/mL
Test059	CBA moaz milt 101213 stativ 2_c5 a 2.fcs	conA	c	180.812	pg/mL
Test060	CBA moaz milt 101213 stativ 2_c6 a 2.fcs	conA	c	306.167	pg/mL
Test061	CBA moaz milt 101213 stativ 2_c7 a 2.fcs	conA	c	286.572	pg/mL
Test062	CBA moaz milt 101213 stativ 2_c8 a 2.fcs	conA	c	286.572	pg/mL
Test125	CBA moaz milt 101213 stativ 4_c9 a 4.fcs	conA	c	22.0309	pg/mL
Test126	CBA moaz milt 101213 stativ 4_c10 a 4.fcs	conA	c	10.8721	pg/mL
Test127	CBA moaz milt 101213 stativ 4_c11 a 4.fcs	conA	c	29.6429	pg/mL
Test128	CBA moaz milt 101213 stativ 4_c12 a 4.fcs	conA	c	7.48726	pg/mL
Test129	CBA moaz milt 101213 stativ 4_c13 a 4.fcs	conA	c	13.5207	pg/mL
Test014	CBA moaz milt 101213 stativ 1_d1 a 1.fcs	conA	d	33.0706	pg/mL
Test015	CBA moaz milt 101213 stativ 1_d2 a 1.fcs	conA	d	25.0315	pg/mL
Test016	CBA moaz milt 101213 stativ 1_d3 a 1.fcs	conA	d	78.7769	pg/mL
Test017	CBA moaz milt 101213 stativ 1_d4 a 1.fcs	conA	d	118.134	pg/mL
Test063	CBA moaz milt 101213 stativ 2_d5 a 2.fcs	conA	d	166.759	pg/mL
Test064	CBA moaz milt 101213 stativ 2_d6 a 2.fcs	conA	d	149.831	pg/mL
Test065	CBA moaz milt 101213 stativ 2_d7 a 2.fcs	conA	d	209.076	pg/mL
Test066	CBA moaz milt 101213 stativ 2_d8 a 2.fcs	conA	d	175.99	pg/mL
Test130	CBA moaz milt 101213 stativ 4_d9 a 4.fcs	conA	d	21.6574	pg/mL
Test131	CBA moaz milt 101213 stativ 4_d10 a 4.fcs	conA	d	18.3916	pg/mL
Test132	CBA moaz milt 101213 stativ 4_d11 a 4.fcs	conA	d	10.5742	pg/mL
Test133	CBA moaz milt 101213 stativ 4_d12 a 4.fcs	conA	d	0	pg/mL
Test134	CBA moaz milt 101213 stativ 4_d13 a 4.fcs	conA	d	3.05103	pg/mL
Test018	CBA moaz milt 101213 stativ 1_e1 a 1.fcs	conA	e	166.759	pg/mL
Test019	CBA moaz milt 101213 stativ 1_e2 a 1.fcs	conA	e	180.812	pg/mL
Test020	CBA moaz milt 101213 stativ 1_e3 a 1.fcs	conA	e	275.997	pg/mL
Test067	CBA moaz milt 101213 stativ 2_e9 a 2.fcs	conA	e	99.3079	pg/mL
Test068	CBA moaz milt 101213 stativ 2_e10 a 2.fcs	conA	e	185.777	pg/mL
Test069	CBA moaz milt 101213 stativ 2_e11 a 2.fcs	conA	e	182.451	pg/mL
Test073	CBA moaz milt 101213 stativ 2_e8 a 2.fcs	conA	e	182.451	pg/mL
Test157	CBA moaz milt 101213 stativ 5_e9 a 5.fcs	conA	e	2.46482	pg/mL
Test158	CBA moaz milt 101213 stativ 5_e10 a 5.fcs	conA	e	2.14241	pg/mL
Test159	CBA moaz milt 101213 stativ 5_e11 a 5.fcs	conA	e	5.54753	pg/mL
Test021	CBA moaz milt 101213 stativ 1_f1 a 1.fcs	conA	f	148.507	pg/mL
Test022	CBA moaz milt 101213 stativ 1_f2 a 1.fcs	conA	f	140.82	pg/mL
Test023	CBA moaz milt 101213 stativ 1_f3 a 1.fcs	conA	f	218.87	pg/mL
Test024	CBA moaz milt 101213 stativ 1_f4 a 1.fcs	conA	f	165.272	pg/mL
Test099	CBA moaz milt 101213 stativ 3_f9 a 3.fcs	conA	f	196.159	pg/mL
Test100	CBA moaz milt 101213 stativ 3_f10 a 3.fcs	conA	f	182.451	pg/mL
Test101	CBA moaz milt 101213 stativ 3_f11 a 3.fcs	conA	f	231.289	pg/mL
Test160	CBA moaz milt 101213 stativ 5_f5 a 5.fcs	conA	f	2.69167	pg/mL
Test161	CBA moaz milt 101213 stativ 5_f6 a 5.fcs	conA	f	3.05103	pg/mL
Test162	CBA moaz milt 101213 stativ 5_f7 a 5.fcs	conA	f	11.4888	pg/mL
Test163	CBA moaz milt 101213 stativ 5_f8 a 5.fcs	conA	f	4.54012	pg/mL
Test070	CBA moaz milt 101213 stativ 2_g9 a 2.fcs	conA	g	187.465	pg/mL
Test071	CBA moaz milt 101213 stativ 2_g10 a 2.fcs	conA	g	125.594	pg/mL
Test072	CBA moaz milt 101213 stativ 2_g11 a 2.fcs	conA	g	139.581	pg/mL
Test102	CBA moaz milt 101213 stativ 3_g1 a 3.fcs	conA	g	44.7388	pg/mL
Test103	CBA moaz milt 101213 stativ 3_g2 a 3.fcs	conA	g	235.599	pg/mL
Test104	CBA moaz milt 101213 stativ 3_g3 a 3.fcs	conA	g	227.066	pg/mL
Test105	CBA moaz milt 101213 stativ 3_g4 a 3.fcs	conA	g	300.422	pg/mL
Test164	CBA moaz milt 101213 stativ 5_g5 a 5.fcs	conA	g	15.4456	pg/mL
Test165	CBA moaz milt 101213 stativ 5_g6 a 5.fcs	conA	g	7.19373	pg/mL
Test166	CBA moaz milt 101213 stativ 5_g7 a 5.fcs	conA	g	21.2899	pg/mL
Test167	CBA moaz milt 101213 stativ 5_g8 a 5.fcs	conA	g	9.36022	pg/mL
Test042	CBA moaz milt 101213 stativ 2_e1 c 2.fcs	cry	e	0	pg/mL
Test043	CBA moaz milt 101213 stativ 2_e2 c 2.fcs	cry	e	0	pg/mL
Test044	CBA moaz milt 101213 stativ 2_e3 c 2.fcs	cry	e	0	pg/mL
Test045	CBA moaz milt 101213 stativ 2_e4 c 2.fcs	cry	e	0	pg/mL
Test091	CBA moaz milt 101213 stativ 3_e9 c 3.fcs	cry	e	0	pg/mL
Test092	CBA moaz milt 101213 stativ 3_e10 c 3.fcs	cry	e	0	pg/mL
Test093	CBA moaz milt 101213 stativ 3_e11 c 3.fcs	cry	e	0	pg/mL
Test097	CBA moaz milt 101213 stativ 3_e8 c 3.fcs	cry	e	0	pg/mL
Test169	CBA moaz milt 101213 stativ 5_e5 c 5.fcs	cry	e	0	pg/mL
Test170	CBA moaz milt 101213 stativ 5_e6 c 5.fcs	cry	e	0	pg/mL
Test171	CBA moaz milt 101213 stativ 5_e7 c 5.fcs	cry	e	0	pg/mL
Test046	CBA moaz milt 101213 stativ 2_f1 c 2.fcs	cry	f	0	pg/mL
Test047	CBA moaz milt 101213 stativ 2_f2 c 2.fcs	cry	f	0	pg/mL
Test048	CBA moaz milt 101213 stativ 2_f3 c 2.fcs	cry	f	0	pg/mL
Test049	CBA moaz milt 101213 stativ 2_f4 c 2.fcs	cry	f	0	pg/mL
Test107	CBA moaz milt 101213 stativ 3_f9 c 3.fcs	cry	f	0	pg/mL
Test108	CBA moaz milt 101213 stativ 3_f10 c 3.fcs	cry	f	0	pg/mL
Test109	CBA moaz milt 101213 stativ 3_f11 c 3.fcs	cry	f	0	pg/mL
Test172	CBA moaz milt 101213 stativ 5_f5 c 5.fcs	cry	f	0	pg/mL
Test173	CBA moaz milt 101213 stativ 5_f6 c 5.fcs	cry	f	0	pg/mL
Test174	CBA moaz milt 101213 stativ 5_f7 c 5.fcs	cry	f	0	pg/mL
Test175	CBA moaz milt 101213 stativ 5_f8 c 5.fcs	cry	f	0	pg/mL
Test094	CBA moaz milt 101213 stativ 3_g9 c 3.fcs	cry	g	0	pg/mL
Test095	CBA moaz milt 101213 stativ 3_g10 c 3.fcs	cry	g	0	pg/mL
Test096	CBA moaz milt 101213 stativ 3_g11 c 3.fcs	cry	g	0	pg/mL
Test110	CBA moaz milt 101213 stativ 3_g1 c 3.fcs	cry	g	0	pg/mL
Test111	CBA moaz milt 101213 stativ 3_g2 c 3.fcs	cry	g	0	pg/mL
Test112	CBA moaz milt 101213 stativ 3_g3 c 3.fcs	cry	g	0	pg/mL
Test113	CBA moaz milt 101213 stativ 3_g4 c 3.fcs	cry	g	0	pg/mL
Test176	CBA moaz milt 101213 stativ 5_g5 c 5.fcs	cry	g	0	pg/mL
Test177	CBA moaz milt 101213 stativ 5_g6 c 5.fcs	cry	g	0	pg/mL
Test178	CBA moaz milt 101213 stativ 5_g7 c 5.fcs	cry	g	0	pg/mL
Test179	CBA moaz milt 101213 stativ 5_g8 c 5.fcs	cry	g	0	pg/mL
Test026	CBA moaz milt 101213 stativ 1_a1 l 1.fcs	lupin	a	0	pg/mL
Test027	CBA moaz milt 101213 stativ 1_a2 l 1.fcs	lupin	a	0	pg/mL
Test028	CBA moaz milt 101213 stativ 1_a3 l 1.fcs	lupin	a	0	pg/mL
Test029	CBA moaz milt 101213 stativ 1_a4 l 1.fcs	lupin	a	0	pg/mL
Test075	CBA moaz milt 101213 stativ 2_a5 l 2.fcs	lupin	a	0	pg/mL
Test076	CBA moaz milt 101213 stativ 2_a6 l 2.fcs	lupin	a	0	pg/mL
Test077	CBA moaz milt 101213 stativ 2_a7 l 2.fcs	lupin	a	0	pg/mL
Test078	CBA moaz milt 101213 stativ 2_a8 l 2.fcs	lupin	a	0	pg/mL
Test136	CBA moaz milt 101213 stativ 4_a9 l 4.fcs	lupin	a	0	pg/mL
Test137	CBA moaz milt 101213 stativ 4_a10 l 4.fcs	lupin	a	0	pg/mL
Test138	CBA moaz milt 101213 stativ 4_a11 l 4.fcs	lupin	a	0	pg/mL
Test139	CBA moaz milt 101213 stativ 4_a12 l 4.fcs	lupin	a	0	pg/mL
Test140	CBA moaz milt 101213 stativ 4_a13 l 4.fcs	lupin	a	0	pg/mL
Test030	CBA moaz milt 101213 stativ 1_b1 l 1.fcs	lupin	b	0	pg/mL
Test031	CBA moaz milt 101213 stativ 1_b2 l 1.fcs	lupin	b	0	pg/mL
Test032	CBA moaz milt 101213 stativ 1_b3 l 1.fcs	lupin	b	201.585	pg/mL
Test033	CBA moaz milt 101213 stativ 1_b4 l 1.fcs	lupin	b	0	pg/mL
Test079	CBA moaz milt 101213 stativ 2_b5 l 2.fcs	lupin	b	0	pg/mL
Test080	CBA moaz milt 101213 stativ 2_b6 l 2.fcs	lupin	b	79.4517	pg/mL
Test081	CBA moaz milt 101213 stativ 2_b7 l 2.fcs	lupin	b	0	pg/mL
Test082	CBA moaz milt 101213 stativ 2_b8 l 2.fcs	lupin	b	9.27176	pg/mL
Test141	CBA moaz milt 101213 stativ 4_b9 l 4.fcs	lupin	b	0	pg/mL
Test142	CBA moaz milt 101213 stativ 4_b10 l 4.fcs	lupin	b	5.02684	pg/mL
Test143	CBA moaz milt 101213 stativ 4_b11 l 4.fcs	lupin	b	0	pg/mL
Test144	CBA moaz milt 101213 stativ 4_b12 l 4.fcs	lupin	b	0	pg/mL
Test145	CBA moaz milt 101213 stativ 4_b13 l 4.fcs	lupin	b	0	pg/mL
Test146	CBA moaz milt 101213 stativ 4_b9 l 4 ex.fcs	lupin	b	0	pg/mL
Test034	CBA moaz milt 101213 stativ 1_c1 l 1.fcs	lupin	c	0	pg/mL
Test035	CBA moaz milt 101213 stativ 1_c2 l 1.fcs	lupin	c	0	pg/mL
Test036	CBA moaz milt 101213 stativ 1_c3 l 1.fcs	lupin	c	0	pg/mL
Test037	CBA moaz milt 101213 stativ 1_c4 l 1.fcs	lupin	c	0	pg/mL
Test083	CBA moaz milt 101213 stativ 3_c5 l 3.fcs	lupin	c	0	pg/mL
Test084	CBA moaz milt 101213 stativ 3_c6 l 3.fcs	lupin	c	0	pg/mL
Test085	CBA moaz milt 101213 stativ 3_c7 l 3.fcs	lupin	c	0	pg/mL
Test086	CBA moaz milt 101213 stativ 3_c8 l 3.fcs	lupin	c	0	pg/mL
Test147	CBA moaz milt 101213 stativ 4_c10 l 4.fcs	lupin	c	0	pg/mL
Test148	CBA moaz milt 101213 stativ 4_c11 l 4.fcs	lupin	c	0.0918379	pg/mL
Test149	CBA moaz milt 101213 stativ 4_c12 l 4.fcs	lupin	c	0	pg/mL
Test150	CBA moaz milt 101213 stativ 4_c13 l 4.fcs	lupin	c	0	pg/mL
Test038	CBA moaz milt 101213 stativ 1_d1 l 1.fcs	lupin	d	0	pg/mL
Test039	CBA moaz milt 101213 stativ 1_d2 l 1.fcs	lupin	d	0	pg/mL
Test040	CBA moaz milt 101213 stativ 1_d3 l 1.fcs	lupin	d	0	pg/mL
Test041	CBA moaz milt 101213 stativ 1_d4 l 1.fcs	lupin	d	0	pg/mL
Test087	CBA moaz milt 101213 stativ 3_d5 l 3.fcs	lupin	d	0	pg/mL
Test088	CBA moaz milt 101213 stativ 3_d6 l 3.fcs	lupin	d	0	pg/mL
Test089	CBA moaz milt 101213 stativ 3_d7 l 3.fcs	lupin	d	0	pg/mL
Test090	CBA moaz milt 101213 stativ 3_d8 l 3.fcs	lupin	d	0	pg/mL
Test151	CBA moaz milt 101213 stativ 4_d9 l 4.fcs	lupin	d	0	pg/mL
Test152	CBA moaz milt 101213 stativ 5_d10 l 5.fcs	lupin	d	0	pg/mL
Test153	CBA moaz milt 101213 stativ 5_d11 l 5.fcs	lupin	d	0	pg/mL
Test154	CBA moaz milt 101213 stativ 5_d12 l 5.fcs	lupin	d	2.21227	pg/mL
Test155	CBA moaz milt 101213 stativ 5_d13 l 5.fcs	lupin	d	0	pg/mL
Test001	CBA moaz milt 101213 stativ 1_a1 m 1.fcs	medium	a	0	pg/mL
Test114	CBA moaz milt 101213 stativ 4_a13 m 4.fcs	medium	a	0	pg/mL
Test025	CBA moaz milt 101213 stativ 1_b1 m 1.fcs	medium	b	0	pg/mL
Test050	CBA moaz milt 101213 stativ 2_c5 m 2.fcs	medium	c	0	pg/mL
Test135	CBA moaz milt 101213 stativ 4_c13 m 4.fcs	medium	c	0	pg/mL
Test074	CBA moaz milt 101213 stativ 2_d5 m 2.fcs	medium	d	0	pg/mL
Test156	CBA moaz milt 101213 stativ 5_e9 m 5.fcs	medium	e	0	pg/mL
Test098	CBA moaz milt 101213 stativ 3_f9 m 3.fcs	medium	f	0	pg/mL
Test106	CBA moaz milt 101213 stativ 3_g2 m 3.fcs	medium	g	0	pg/mL
Test168	CBA moaz milt 101213 stativ 5_g5 m 5.fcs	medium	g	0	pg/mL

## Sheet: Splenocyte IFNg
Splenocyte IFNg
Sample Name	Results File	Stimulering	Gruppe	Event #	Splenocyte IFNg Final CC	Unit		Groups	Treatments
Test002	CBA moaz milt 101213 stativ 1_a1 a 1.fcs	conA	a	273	1794.35	pg/mL		A	Lupex
Test003	CBA moaz milt 101213 stativ 1_a2 a 1.fcs	conA	a	232	3370.64	pg/mL		B	Lupex + CT
Test004	CBA moaz milt 101213 stativ 1_a3 a 1.fcs	conA	a	225	2522.38	pg/mL		C	Lupex + CT + trypCry1Ab
Test005	CBA moaz milt 101213 stativ 1_a4 a 1.fcs	conA	a	207	1066.6	pg/mL		D	Lupex + trypCry1Ab
Test051	CBA moaz milt 101213 stativ 2_a5 a 2.fcs	conA	a	197	3132.76	pg/mL		E	HBSS
Test052	CBA moaz milt 101213 stativ 2_a6 a 2.fcs	conA	a	206	3718.96	pg/mL		F	trypCry1Ab
Test053	CBA moaz milt 101213 stativ 2_a7 a 2.fcs	conA	a	224	3454.25	pg/mL		G	trypCry1Ab + CT
Test054	CBA moaz milt 101213 stativ 2_a8 a 2.fcs	conA	a	223	3171.1	pg/mL
Test115	CBA moaz milt 101213 stativ 4_a9 a 4.fcs	conA	a	191	22.038	pg/mL
Test116	CBA moaz milt 101213 stativ 4_a10 a 4.fcs	conA	a	235	17.492	pg/mL
Test117	CBA moaz milt 101213 stativ 4_a11 a 4.fcs	conA	a	243	2.40479	pg/mL
Test118	CBA moaz milt 101213 stativ 4_a12 a 4.fcs	conA	a	199	17.8061	pg/mL
Test119	CBA moaz milt 101213 stativ 4_a13 a 4.fcs	conA	a	200	169.905	pg/mL
Test006	CBA moaz milt 101213 stativ 1_b1 a 1.fcs	conA	b	215	4482.77	pg/mL
Test007	CBA moaz milt 101213 stativ 1_b2 a 1.fcs	conA	b	209	1773.73	pg/mL
Test008	CBA moaz milt 101213 stativ 1_b3 a 1.fcs	conA	b	220	2293.83	pg/mL
Test009	CBA moaz milt 101213 stativ 1_b4 a 1.fcs	conA	b	240	2293.83	pg/mL
Test055	CBA moaz milt 101213 stativ 2_b5 a 2.fcs	conA	b	226	3020.74	pg/mL
Test056	CBA moaz milt 101213 stativ 2_b6 a 2.fcs	conA	b	207	2137.23	pg/mL
Test057	CBA moaz milt 101213 stativ 2_b7 a 2.fcs	conA	b	225	3540.13	pg/mL
Test058	CBA moaz milt 101213 stativ 2_b8 a 2.fcs	conA	b	225	5561.51	pg/mL
Test120	CBA moaz milt 101213 stativ 4_b9 a 4.fcs	conA	b	231	151.491	pg/mL
Test121	CBA moaz milt 101213 stativ 4_b10 a 4.fcs	conA	b	208	608.3	pg/mL
Test122	CBA moaz milt 101213 stativ 4_b11 a 4.fcs	conA	b	241	904.624	pg/mL
Test123	CBA moaz milt 101213 stativ 4_b12 a 4.fcs	conA	b	235	75.9497	pg/mL
Test124	CBA moaz milt 101213 stativ 4_b13 a 4.fcs	conA	b	229	188.89	pg/mL
Test010	CBA moaz milt 101213 stativ 1_c1 a 1.fcs	conA	c	201	1674.39	pg/mL
Test011	CBA moaz milt 101213 stativ 1_c2 a 1.fcs	conA	c	226	1443.31	pg/mL
Test012	CBA moaz milt 101213 stativ 1_c3 a 1.fcs	conA	c	173	4774.17	pg/mL
Test013	CBA moaz milt 101213 stativ 1_c4 a 1.fcs	conA	c	212	2214.02	pg/mL
Test059	CBA moaz milt 101213 stativ 2_c5 a 2.fcs	conA	c	242	1443.31	pg/mL
Test060	CBA moaz milt 101213 stativ 2_c6 a 2.fcs	conA	c	272	2214.02	pg/mL
Test061	CBA moaz milt 101213 stativ 2_c7 a 2.fcs	conA	c	234	2843.62	pg/mL
Test062	CBA moaz milt 101213 stativ 2_c8 a 2.fcs	conA	c	205	2552.65	pg/mL
Test125	CBA moaz milt 101213 stativ 4_c9 a 4.fcs	conA	c	254	258.209	pg/mL
Test126	CBA moaz milt 101213 stativ 4_c10 a 4.fcs	conA	c	216	63.2876	pg/mL
Test127	CBA moaz milt 101213 stativ 4_c11 a 4.fcs	conA	c	217	614.756	pg/mL
Test128	CBA moaz milt 101213 stativ 4_c12 a 4.fcs	conA	c	225	54.7521	pg/mL
Test129	CBA moaz milt 101213 stativ 4_c13 a 4.fcs	conA	c	177	206.108	pg/mL
Test014	CBA moaz milt 101213 stativ 1_d1 a 1.fcs	conA	d	213	601.918	pg/mL
Test015	CBA moaz milt 101213 stativ 1_d2 a 1.fcs	conA	d	224	777.295	pg/mL
Test016	CBA moaz milt 101213 stativ 1_d3 a 1.fcs	conA	d	226	1836.4	pg/mL
Test017	CBA moaz milt 101213 stativ 1_d4 a 1.fcs	conA	d	202	2015.61	pg/mL
Test063	CBA moaz milt 101213 stativ 2_d5 a 2.fcs	conA	d	205	2405.15	pg/mL
Test064	CBA moaz milt 101213 stativ 2_d6 a 2.fcs	conA	d	224	2984.37	pg/mL
Test065	CBA moaz milt 101213 stativ 2_d7 a 2.fcs	conA	d	228	3765.19	pg/mL
Test066	CBA moaz milt 101213 stativ 2_d8 a 2.fcs	conA	d	240	3812.05	pg/mL
Test130	CBA moaz milt 101213 stativ 4_d9 a 4.fcs	conA	d	247	218.513	pg/mL
Test131	CBA moaz milt 101213 stativ 4_d10 a 4.fcs	conA	d	228	187.074	pg/mL
Test132	CBA moaz milt 101213 stativ 4_d11 a 4.fcs	conA	d	240	105.91	pg/mL
Test133	CBA moaz milt 101213 stativ 4_d12 a 4.fcs	conA	d	247	7.10937	pg/mL
Test134	CBA moaz milt 101213 stativ 4_d13 a 4.fcs	conA	d	234	63.8651	pg/mL
Test018	CBA moaz milt 101213 stativ 1_e1 a 1.fcs	conA	e	213	2614.39	pg/mL
Test019	CBA moaz milt 101213 stativ 1_e2 a 1.fcs	conA	e	219	3329.66	pg/mL
Test020	CBA moaz milt 101213 stativ 1_e3 a 1.fcs	conA	e	246	3673.35	pg/mL
Test067	CBA moaz milt 101213 stativ 2_e9 a 2.fcs	conA	e	244	1713.38	pg/mL
Test068	CBA moaz milt 101213 stativ 2_e10 a 2.fcs	conA	e	226	1879.51	pg/mL
Test069	CBA moaz milt 101213 stativ 2_e11 a 2.fcs	conA	e	212	2742.8	pg/mL
Test073	CBA moaz milt 101213 stativ 2_e8 a 2.fcs	conA	e	218	3956.49	pg/mL
Test157	CBA moaz milt 101213 stativ 5_e9 a 5.fcs	conA	e	250	80.2457	pg/mL
Test158	CBA moaz milt 101213 stativ 5_e10 a 5.fcs	conA	e	236	44.9206	pg/mL
Test159	CBA moaz milt 101213 stativ 5_e11 a 5.fcs	conA	e	205	74.5719	pg/mL
Test021	CBA moaz milt 101213 stativ 1_f1 a 1.fcs	conA	f	232	3907.69	pg/mL
Test022	CBA moaz milt 101213 stativ 1_f2 a 1.fcs	conA	f	217	3583.94	pg/mL
Test023	CBA moaz milt 101213 stativ 1_f3 a 1.fcs	conA	f	245	4005.96	pg/mL
Test024	CBA moaz milt 101213 stativ 1_f4 a 1.fcs	conA	f	199	4482.77	pg/mL
Test099	CBA moaz milt 101213 stativ 3_f9 a 3.fcs	conA	f	203	3673.35	pg/mL
Test100	CBA moaz milt 101213 stativ 3_f10 a 3.fcs	conA	f	246	2878.12	pg/mL
Test101	CBA moaz milt 101213 stativ 3_f11 a 3.fcs	conA	f	216	4158.44	pg/mL
Test160	CBA moaz milt 101213 stativ 5_f5 a 5.fcs	conA	f	224	54.7521	pg/mL
Test161	CBA moaz milt 101213 stativ 5_f6 a 5.fcs	conA	f	230	63.8651	pg/mL
Test162	CBA moaz milt 101213 stativ 5_f7 a 5.fcs	conA	f	215	458.962	pg/mL
Test163	CBA moaz milt 101213 stativ 5_f8 a 5.fcs	conA	f	223	73.2202	pg/mL
Test070	CBA moaz milt 101213 stativ 2_g9 a 2.fcs	conA	g	218	3329.66	pg/mL
Test071	CBA moaz milt 101213 stativ 2_g10 a 2.fcs	conA	g	202	3370.64	pg/mL
Test072	CBA moaz milt 101213 stativ 2_g11 a 2.fcs	conA	g	219	4317.28	pg/mL
Test102	CBA moaz milt 101213 stativ 3_g1 a 3.fcs	conA	g	225	1274.77	pg/mL
Test103	CBA moaz milt 101213 stativ 3_g2 a 3.fcs	conA	g	222	3171.1	pg/mL
Test104	CBA moaz milt 101213 stativ 3_g3 a 3.fcs	conA	g	222	5086.37	pg/mL
Test105	CBA moaz milt 101213 stativ 3_g4 a 3.fcs	conA	g	237	5633.25	pg/mL
Test164	CBA moaz milt 101213 stativ 5_g5 a 5.fcs	conA	g	262	202.142	pg/mL
Test165	CBA moaz milt 101213 stativ 5_g6 a 5.fcs	conA	g	226	253.161	pg/mL
Test166	CBA moaz milt 101213 stativ 5_g7 a 5.fcs	conA	g	240	728.793	pg/mL
Test167	CBA moaz milt 101213 stativ 5_g8 a 5.fcs	conA	g	249	150.055	pg/mL
Test042	CBA moaz milt 101213 stativ 2_e1 c 2.fcs	cry	e	222	0	pg/mL
Test043	CBA moaz milt 101213 stativ 2_e2 c 2.fcs	cry	e	222	0	pg/mL
Test044	CBA moaz milt 101213 stativ 2_e3 c 2.fcs	cry	e	246	0	pg/mL
Test045	CBA moaz milt 101213 stativ 2_e4 c 2.fcs	cry	e	239	0	pg/mL
Test091	CBA moaz milt 101213 stativ 3_e9 c 3.fcs	cry	e	218	0	pg/mL
Test092	CBA moaz milt 101213 stativ 3_e10 c 3.fcs	cry	e	236	0	pg/mL
Test093	CBA moaz milt 101213 stativ 3_e11 c 3.fcs	cry	e	229	0	pg/mL
Test097	CBA moaz milt 101213 stativ 3_e8 c 3.fcs	cry	e	235	0	pg/mL
Test169	CBA moaz milt 101213 stativ 5_e5 c 5.fcs	cry	e	245	0	pg/mL
Test170	CBA moaz milt 101213 stativ 5_e6 c 5.fcs	cry	e	212	0	pg/mL
Test171	CBA moaz milt 101213 stativ 5_e7 c 5.fcs	cry	e	256	0	pg/mL
Test046	CBA moaz milt 101213 stativ 2_f1 c 2.fcs	cry	f	200	0	pg/mL
Test047	CBA moaz milt 101213 stativ 2_f2 c 2.fcs	cry	f	199	0	pg/mL
Test048	CBA moaz milt 101213 stativ 2_f3 c 2.fcs	cry	f	222	0	pg/mL
Test049	CBA moaz milt 101213 stativ 2_f4 c 2.fcs	cry	f	233	0	pg/mL
Test107	CBA moaz milt 101213 stativ 3_f9 c 3.fcs	cry	f	223	0	pg/mL
Test108	CBA moaz milt 101213 stativ 3_f10 c 3.fcs	cry	f	221	0	pg/mL
Test109	CBA moaz milt 101213 stativ 3_f11 c 3.fcs	cry	f	204	5.38304	pg/mL
Test172	CBA moaz milt 101213 stativ 5_f5 c 5.fcs	cry	f	250	0	pg/mL
Test173	CBA moaz milt 101213 stativ 5_f6 c 5.fcs	cry	f	208	0	pg/mL
Test174	CBA moaz milt 101213 stativ 5_f7 c 5.fcs	cry	f	223	0	pg/mL
Test175	CBA moaz milt 101213 stativ 5_f8 c 5.fcs	cry	f	219	0	pg/mL
Test094	CBA moaz milt 101213 stativ 3_g9 c 3.fcs	cry	g	235	0	pg/mL
Test095	CBA moaz milt 101213 stativ 3_g10 c 3.fcs	cry	g	224	0.511949	pg/mL
Test096	CBA moaz milt 101213 stativ 3_g11 c 3.fcs	cry	g	232	0	pg/mL
Test110	CBA moaz milt 101213 stativ 3_g1 c 3.fcs	cry	g	240	0	pg/mL
Test111	CBA moaz milt 101213 stativ 3_g2 c 3.fcs	cry	g	219	0	pg/mL
Test112	CBA moaz milt 101213 stativ 3_g3 c 3.fcs	cry	g	202	0	pg/mL
Test113	CBA moaz milt 101213 stativ 3_g4 c 3.fcs	cry	g	229	0	pg/mL
Test176	CBA moaz milt 101213 stativ 5_g5 c 5.fcs	cry	g	237	0	pg/mL
Test177	CBA moaz milt 101213 stativ 5_g6 c 5.fcs	cry	g	197	0	pg/mL
Test178	CBA moaz milt 101213 stativ 5_g7 c 5.fcs	cry	g	217	0	pg/mL
Test179	CBA moaz milt 101213 stativ 5_g8 c 5.fcs	cry	g	221	0	pg/mL
Test026	CBA moaz milt 101213 stativ 1_a1 l 1.fcs	lupin	a	222	0	pg/mL
Test027	CBA moaz milt 101213 stativ 1_a2 l 1.fcs	lupin	a	222	0	pg/mL
Test028	CBA moaz milt 101213 stativ 1_a3 l 1.fcs	lupin	a	210	0	pg/mL
Test029	CBA moaz milt 101213 stativ 1_a4 l 1.fcs	lupin	a	239	0	pg/mL
Test075	CBA moaz milt 101213 stativ 2_a5 l 2.fcs	lupin	a	216	0	pg/mL
Test076	CBA moaz milt 101213 stativ 2_a6 l 2.fcs	lupin	a	214	0	pg/mL
Test077	CBA moaz milt 101213 stativ 2_a7 l 2.fcs	lupin	a	242	0	pg/mL
Test078	CBA moaz milt 101213 stativ 2_a8 l 2.fcs	lupin	a	221	0	pg/mL
Test136	CBA moaz milt 101213 stativ 4_a9 l 4.fcs	lupin	a	212	0	pg/mL
Test137	CBA moaz milt 101213 stativ 4_a10 l 4.fcs	lupin	a	239	0	pg/mL
Test138	CBA moaz milt 101213 stativ 4_a11 l 4.fcs	lupin	a	250	0	pg/mL
Test139	CBA moaz milt 101213 stativ 4_a12 l 4.fcs	lupin	a	215	0	pg/mL
Test140	CBA moaz milt 101213 stativ 4_a13 l 4.fcs	lupin	a	230	0	pg/mL
Test030	CBA moaz milt 101213 stativ 1_b1 l 1.fcs	lupin	b	195	0	pg/mL
Test031	CBA moaz milt 101213 stativ 1_b2 l 1.fcs	lupin	b	242	0	pg/mL
Test032	CBA moaz milt 101213 stativ 1_b3 l 1.fcs	lupin	b	248	338.023	pg/mL
Test033	CBA moaz milt 101213 stativ 1_b4 l 1.fcs	lupin	b	171	0	pg/mL
Test079	CBA moaz milt 101213 stativ 2_b5 l 2.fcs	lupin	b	234	9.48093	pg/mL
Test080	CBA moaz milt 101213 stativ 2_b6 l 2.fcs	lupin	b	198	31.715	pg/mL
Test081	CBA moaz milt 101213 stativ 2_b7 l 2.fcs	lupin	b	236	0	pg/mL
Test082	CBA moaz milt 101213 stativ 2_b8 l 2.fcs	lupin	b	231	250.678	pg/mL
Test141	CBA moaz milt 101213 stativ 4_b9 l 4.fcs	lupin	b	209	0	pg/mL
Test142	CBA moaz milt 101213 stativ 4_b10 l 4.fcs	lupin	b	186	0	pg/mL
Test143	CBA moaz milt 101213 stativ 4_b11 l 4.fcs	lupin	b	225	4.23632	pg/mL
Test144	CBA moaz milt 101213 stativ 4_b12 l 4.fcs	lupin	b	215	0	pg/mL
Test145	CBA moaz milt 101213 stativ 4_b13 l 4.fcs	lupin	b	230	0	pg/mL
Test146	CBA moaz milt 101213 stativ 4_b9 l 4 ex.fcs	lupin	b	174	0	pg/mL
Test034	CBA moaz milt 101213 stativ 1_c1 l 1.fcs	lupin	c	222	0	pg/mL
Test035	CBA moaz milt 101213 stativ 1_c2 l 1.fcs	lupin	c	218	0	pg/mL
Test036	CBA moaz milt 101213 stativ 1_c3 l 1.fcs	lupin	c	226	3.78166	pg/mL
Test037	CBA moaz milt 101213 stativ 1_c4 l 1.fcs	lupin	c	192	0	pg/mL
Test083	CBA moaz milt 101213 stativ 3_c5 l 3.fcs	lupin	c	232	0	pg/mL
Test084	CBA moaz milt 101213 stativ 3_c6 l 3.fcs	lupin	c	182	0	pg/mL
Test085	CBA moaz milt 101213 stativ 3_c7 l 3.fcs	lupin	c	216	0	pg/mL
Test086	CBA moaz milt 101213 stativ 3_c8 l 3.fcs	lupin	c	215	0	pg/mL
Test147	CBA moaz milt 101213 stativ 4_c10 l 4.fcs	lupin	c	200	0	pg/mL
Test148	CBA moaz milt 101213 stativ 4_c11 l 4.fcs	lupin	c	215	9.83451	pg/mL
Test149	CBA moaz milt 101213 stativ 4_c12 l 4.fcs	lupin	c	202	0	pg/mL
Test150	CBA moaz milt 101213 stativ 4_c13 l 4.fcs	lupin	c	220	0	pg/mL
Test038	CBA moaz milt 101213 stativ 1_d1 l 1.fcs	lupin	d	241	0	pg/mL
Test039	CBA moaz milt 101213 stativ 1_d2 l 1.fcs	lupin	d	197	0	pg/mL
Test040	CBA moaz milt 101213 stativ 1_d3 l 1.fcs	lupin	d	211	0	pg/mL
Test041	CBA moaz milt 101213 stativ 1_d4 l 1.fcs	lupin	d	243	0	pg/mL
Test087	CBA moaz milt 101213 stativ 3_d5 l 3.fcs	lupin	d	253	0	pg/mL
Test088	CBA moaz milt 101213 stativ 3_d6 l 3.fcs	lupin	d	221	0	pg/mL
Test089	CBA moaz milt 101213 stativ 3_d7 l 3.fcs	lupin	d	253	0	pg/mL
Test090	CBA moaz milt 101213 stativ 3_d8 l 3.fcs	lupin	d	210	0	pg/mL
Test151	CBA moaz milt 101213 stativ 4_d9 l 4.fcs	lupin	d	233	0	pg/mL
Test152	CBA moaz milt 101213 stativ 5_d10 l 5.fcs	lupin	d	232	0	pg/mL
Test153	CBA moaz milt 101213 stativ 5_d11 l 5.fcs	lupin	d	212	0	pg/mL
Test154	CBA moaz milt 101213 stativ 5_d12 l 5.fcs	lupin	d	221	51.4028	pg/mL
Test155	CBA moaz milt 101213 stativ 5_d13 l 5.fcs	lupin	d	228	0	pg/mL
Test001	CBA moaz milt 101213 stativ 1_a1 m 1.fcs	medium	a	220	0	pg/mL
Test114	CBA moaz milt 101213 stativ 4_a13 m 4.fcs	medium	a	217	0	pg/mL
Test025	CBA moaz milt 101213 stativ 1_b1 m 1.fcs	medium	b	220	0	pg/mL
Test050	CBA moaz milt 101213 stativ 2_c5 m 2.fcs	medium	c	231	0	pg/mL
Test135	CBA moaz milt 101213 stativ 4_c13 m 4.fcs	medium	c	241	0	pg/mL
Test074	CBA moaz milt 101213 stativ 2_d5 m 2.fcs	medium	d	225	0	pg/mL
Test156	CBA moaz milt 101213 stativ 5_e9 m 5.fcs	medium	e	211	0	pg/mL
Test098	CBA moaz milt 101213 stativ 3_f9 m 3.fcs	medium	f	234	0	pg/mL
Test106	CBA moaz milt 101213 stativ 3_g2 m 3.fcs	medium	g	232	0	pg/mL
Test168	CBA moaz milt 101213 stativ 5_g5 m 5.fcs	medium	g	230	0	pg/mL

## Sheet: Serum Cry IgE
Serum Cry IgE
Mouse ID	day	Group	Mean Cry IgE AU/mL			Groups	Treatments
C pooled	0	C	30			C	Lupex + CT + trypCry1Ab
D pooled	0	D	30			D	Lupex + trypCry1Ab
E pooled	0	E	1104.61			E	HBSS
F pooled	0	F	2046.87			F	trypCry1Ab
G pooled	0	Group	185.009			G	trypCry1Ab + CT
C1	34	C	30
C10	34	C	30				Lower detection limit	30
C11	34	C	30
C12	34	C	30
C13	34	C	30
C2	34	C	30
C3	34	C	30
C4	34	C	30
C5	34	C	30
C6	34	C	30
C7	34	C	30
C8	34	C	30
C9	34	C	30
D1	34	D	983.954
D10	34	D	30
D11	34	D	30
D12	34	D	30
D13	34	D	30
D2	34	D	30
D3	34	D	739.243
D4	34	D	30
D5	34	D	487.935
D6	34	D	30
D7	34	D	1618.81
D8	34	D	2855.14
D9	34	D	30
E1	34	E	30
E10	34	E	30
E11	34	E	30
E2	34	E	30
E3	34	E	30
E4	34	E	398.564
E5	34	E	30
E6	34	E	30
E7	34	E	30
E8	34	E	30
E9	34	E	30
F1	34	F	82.163
F10	34	F	30
F11	34	F	30
F2	34	F	82.163
F3	34	F	1141.6
F4	34	F	1056.54
F5	34	F	30
F6	34	F	30
F7	34	F	30
F8	34	F	30
F9	34	F	30
G1	34	G	30
G10	34	G	30
G11	34	G	318.781
G2	34	G	30
G3	34	G	30
G4	34	G	30
G5	34	G	30
G6	34	G	30
G7	34	G	30
G8	34	G	30
G9	34	G	30

[truncated: 4 more sheets: serum Cry IgG1 , serum cry IgG2a, intestine pcr, Ark1]
